# Supplementary material for: Structure of the turnover-ready state of an ancestral respiratory complex I
Source: Nat Commun. 2024 Oct 29;15:9340. doi: 10.1038/s41467-024-53679-3 (PMC11522691; doi:10.1038/s41467-024-53679-3)
Supplement: Supplementary file 4 — Source Data [file 41467_2024_53679_MOESM4_ESM.xlsx]

## Sheet: Supplemenetary Fig 3
S3a						S3b						S3c						S3d						S3e						S3f
First Derivative	First Derivative	First Derivative	AVEARGE	AVERAGE*1000		First Derivative	First Derivative	First Derivative	AVERAGE	AVERAGE*1000		First Derivative	First Derivative	First Derivative	AVERAGE	AVERAGE*1000		First Derivative	First Derivative	First Derivative	AVERAGE	AVEERAGE*1000		First Derivative	First Derivative	First Derivative	AVERAGE	AVERAGE*1000		First Derivative	First Derivative	First Derivative	AVERAGE	AVERAGE*1000
0.00135315	0.00150824	0.00152045	0.00146061	1.46061		0.00133842	0.00160782	0.000963332	0.00130319	1.30319		0.000791673	0.00101407	0.00127699	0.00102758	1.02758		0.00124062	0.00146652	0.000798464	0.00116853	1.16853		0.00111256	0.00107802	0.00065502	0.000948532	0.948532		0.00108549	0.000873256	0.000810671	0.000923138	0.923138
0.00134966	0.00149959	0.00151061	0.00145329	1.45329		0.00132775	0.0015951	0.00096962	0.00129749	1.29749		0.000799891	0.00101594	0.00127032	0.00102872	1.02872		0.00123361	0.00145205	0.000800871	0.00116218	1.16218		0.00110721	0.00107361	0.000663573	0.000948133	0.948133		0.00107639	0.000870486	0.000811053	0.000919308	0.919308
0.00134613	0.00149091	0.00150072	0.00144592	1.44592		0.00131721	0.00158238	0.000975807	0.0012918	1.2918		0.000808022	0.00101792	0.00126366	0.00102987	1.02987		0.00122654	0.00143753	0.000803222	0.00115576	1.15576		0.00110187	0.00106923	0.000671986	0.000947694	0.947694		0.00106731	0.000867845	0.000811472	0.000915543	0.915543
0.00134256	0.0014822	0.00149078	0.00143851	1.43851		0.00130682	0.00156968	0.000981889	0.00128613	1.28613		0.000816064	0.00102003	0.001257	0.00103103	1.03103		0.00121939	0.00142296	0.00080552	0.00114929	1.14929		0.00109655	0.00106485	0.000680253	0.000947216	0.947216		0.00105826	0.000865339	0.000811929	0.000911844	0.911844
0.00133893	0.00147345	0.0014808	0.00143106	1.43106		0.00129656	0.00155699	0.000987867	0.00128047	1.28047		0.000824014	0.00102227	0.00125034	0.00103221	1.03221		0.00121217	0.00140833	0.000807765	0.00114275	1.14275		0.00109123	0.00106049	0.000688366	0.000946697	0.946697		0.00104924	0.000862971	0.000812423	0.000908212	0.908212
0.00133526	0.00146467	0.00147078	0.00142357	1.42357		0.00128647	0.00154432	0.000993739	0.00127484	1.27484		0.000831872	0.00102465	0.0012437	0.00103341	1.03341		0.00120488	0.00139365	0.00080996	0.00113616	1.13616		0.00108593	0.00105616	0.000696318	0.000946135	0.946135		0.00104024	0.000860744	0.000812956	0.000904648	0.904648
0.00133154	0.00145585	0.00146072	0.00141603	1.41603		0.00127653	0.00153168	0.000999506	0.00126924	1.26924		0.000839635	0.00102716	0.00123708	0.00103462	1.03462		0.00119751	0.00137892	0.000812106	0.00112951	1.12951		0.00108064	0.00105184	0.000704102	0.00094553	0.94553		0.00103127	0.000858664	0.000813526	0.000901154	0.901154
0.00132776	0.00144699	0.00145063	0.00140846	1.40846		0.00126676	0.00151906	0.00100517	0.00126366	1.26366		0.000847304	0.00102981	0.00123047	0.00103586	1.03586		0.00119007	0.00136415	0.000814209	0.00112281	1.12281		0.00107537	0.00104756	0.00071171	0.00094488	0.94488		0.00102233	0.000856731	0.000814133	0.00089773	0.89773
0.00132392	0.0014381	0.00144051	0.00140084	1.40084		0.00125716	0.00150647	0.00101073	0.00125812	1.25812		0.000854878	0.00103261	0.0012239	0.00103713	1.03713		0.00118254	0.00134935	0.000816272	0.00111606	1.11606		0.0010701	0.00104331	0.000719136	0.000944184	0.944184		0.0010134	0.000854949	0.000814775	0.000894376	0.894376
0.00132001	0.00142917	0.00143039	0.00139319	1.39319		0.00124775	0.00149391	0.00101619	0.00125262	1.25262		0.00086236	0.00103555	0.00121735	0.00103842	1.03842		0.00117494	0.00133452	0.000818301	0.00110925	1.10925		0.00106485	0.0010391	0.000726372	0.000943442	0.943442		0.0010045	0.000853318	0.000815451	0.00089109	0.89109
0.00131604	0.00142021	0.00142025	0.0013855	1.3855		0.00123852	0.0014814	0.00102156	0.00124716	1.24716		0.00086975	0.00103864	0.00121085	0.00103975	1.03975		0.00116726	0.00131967	0.000820302	0.00110241	1.10241		0.00105961	0.00103494	0.000733413	0.000942652	0.942652		0.000995618	0.000851841	0.000816159	0.000887873	0.887873
0.00131199	0.0014112	0.00141013	0.00137777	1.37777		0.00122948	0.00146892	0.00102685	0.00124175	1.24175		0.000877051	0.00104187	0.00120439	0.0010411	1.0411		0.0011595	0.0013048	0.000822282	0.00109553	1.09553		0.00105437	0.00103082	0.000740253	0.000941814	0.941814		0.000986752	0.000850516	0.000816897	0.000884722	0.884722
0.00130787	0.00140215	0.00140001	0.00137001	1.37001		0.00122064	0.00145649	0.00103205	0.00123639	1.23639		0.000884267	0.00104526	0.00119798	0.0010425	1.0425		0.00115166	0.00128993	0.000824249	0.00108861	1.08861		0.00104914	0.00102676	0.000746886	0.000940928	0.940928		0.000977899	0.000849343	0.000817661	0.000881634	0.881634
0.00130366	0.00139307	0.00138993	0.00136222	1.36222		0.00121199	0.00144412	0.00103718	0.00123109	1.23109		0.000891403	0.0010488	0.00119163	0.00104394	1.04394		0.00114374	0.00127506	0.000826212	0.00108167	1.08167		0.00104391	0.00102276	0.000753308	0.000939993	0.939993		0.000969055	0.00084832	0.00081845	0.000878608	0.878608
0.00129937	0.00138394	0.00137988	0.0013544	1.3544		0.00120355	0.00143179	0.00104224	0.00122586	1.22586		0.000898465	0.00105248	0.00118535	0.00104543	1.04543		0.00113574	0.0012602	0.000828181	0.00107471	1.07471		0.00103869	0.00101882	0.000759514	0.000939009	0.939009		0.000960215	0.000847445	0.000819259	0.00087564	0.87564
0.001295	0.00137477	0.00136988	0.00134655	1.34655		0.0011953	0.00141952	0.00104724	0.00122069	1.22069		0.00090546	0.00105631	0.00117915	0.00104697	1.04697		0.00112766	0.00124537	0.000830168	0.00106773	1.06773		0.00103347	0.00101496	0.000765503	0.000937977	0.937977		0.000951374	0.000846713	0.000820089	0.000872726	0.872726
0.00129052	0.00136556	0.00135995	0.00133868	1.33868		0.00118726	0.00140732	0.0010522	0.00121559	1.21559		0.000912397	0.00106028	0.00117303	0.00104857	1.04857		0.0011195	0.00123056	0.000832183	0.00106075	1.06075		0.00102825	0.00101118	0.000771275	0.000936899	0.936899		0.000942527	0.000846121	0.000820939	0.000869862	0.869862
0.00128595	0.0013563	0.0013501	0.00133078	1.33078		0.00117941	0.00139517	0.00105711	0.00121057	1.21057		0.000919284	0.00106439	0.00116699	0.00105022	1.05022		0.00111126	0.00121581	0.000834239	0.00105377	1.05377		0.00102303	0.00100748	0.000776832	0.000935778	0.935778		0.00093367	0.000845661	0.000821809	0.000867046	0.867046
0.00128128	0.001347	0.00134033	0.00132287	1.32287		0.00117176	0.00138308	0.00106199	0.00120561	1.20561		0.00092613	0.00106863	0.00116105	0.00105194	1.05194		0.00110295	0.00120111	0.000836346	0.0010468	1.0468		0.00101781	0.00100387	0.00078218	0.000934618	0.934618		0.000924797	0.000845323	0.000822699	0.000864273	0.864273
0.00127651	0.00133766	0.00133065	0.00131494	1.31494		0.00116428	0.00137106	0.00106685	0.00120073	1.20073		0.000932948	0.00107301	0.00115521	0.00105372	1.05372		0.00109457	0.00118647	0.000838518	0.00103985	1.03985		0.00101259	0.00100036	0.000787326	0.000933425	0.933425		0.000915907	0.000845097	0.000823609	0.000861538	0.861538
0.00127163	0.00132828	0.00132109	0.001307	1.307		0.00115698	0.0013591	0.00107167	0.00119592	1.19592		0.000939748	0.00107751	0.00114946	0.00105557	1.05557		0.00108611	0.00117192	0.000840763	0.00103293	1.03293		0.00100739	0.000996956	0.000792282	0.000932208	0.932208		0.000906997	0.000844968	0.000824537	0.000858834	0.858834
0.00126664	0.00131886	0.00131164	0.00129904	1.29904		0.00114985	0.00134718	0.00107649	0.00119117	1.19117		0.000946543	0.00108212	0.00114382	0.0010575	1.0575		0.0010776	0.00115746	0.000843094	0.00102605	1.02605		0.00100219	0.000993666	0.000797063	0.000930974	0.930974		0.000898066	0.000844919	0.000825479	0.000856155	0.856155
0.00126154	0.0013094	0.00130231	0.00129108	1.29108		0.00114286	0.00133532	0.00108128	0.00118649	1.18649		0.000953346	0.00108684	0.00113828	0.00105949	1.05949		0.00106904	0.00114309	0.00084552	0.00101922	1.01922		0.000997014	0.000990498	0.000801686	0.000929733	0.929733		0.000889114	0.000844931	0.00082643	0.000853492	0.853492
0.00125634	0.00129991	0.00129311	0.00128312	1.28312		0.001136	0.0013235	0.00108606	0.00118185	1.18185		0.00096017	0.00109166	0.00113283	0.00106155	1.06155		0.00106043	0.00112883	0.000848051	0.00101244	1.01244		0.000991855	0.000987458	0.00080617	0.000928494	0.928494		0.000880142	0.000844984	0.000827385	0.000850837	0.850837
0.00125104	0.00129039	0.00128405	0.00127516	1.27516		0.00112926	0.00131172	0.00109082	0.00117727	1.17727		0.000967025	0.00109656	0.00112747	0.00106368	1.06368		0.00105178	0.00111469	0.000850695	0.00100572	1.00572		0.000986718	0.00098455	0.000810539	0.000927269	0.927269		0.00087115	0.000845057	0.000828338	0.000848182	0.848182
0.00124564	0.00128085	0.00127512	0.0012672	1.2672		0.00112261	0.00129996	0.00109557	0.00117271	1.17271		0.000973922	0.00110153	0.00112219	0.00106588	1.06588		0.00104312	0.00110066	0.00085346	0.000999081	0.999081		0.000981607	0.000981779	0.000814817	0.000926068	0.926068		0.000862139	0.000845127	0.000829284	0.000845517	0.845517
0.00124015	0.0012713	0.00126632	0.00125926	1.25926		0.00111602	0.00128822	0.00110029	0.00116818	1.16818		0.000980867	0.00110655	0.00111699	0.00106814	1.06814		0.00103445	0.00108676	0.000856349	0.000992519	0.992519		0.000976523	0.000979148	0.000819034	0.000924902	0.924902		0.000853111	0.000845168	0.000830218	0.000842832	0.842832
0.00123458	0.00126175	0.00125764	0.00125132	1.25132		0.00110947	0.00127648	0.00110498	0.00116365	1.16365		0.000987868	0.00111158	0.00111186	0.00107044	1.07044		0.00102578	0.00107299	0.000859364	0.000986044	0.986044		0.000971471	0.000976657	0.00082322	0.000923782	0.923782		0.000844066	0.000845158	0.000831136	0.00084012	0.84012
0.00122894	0.00125221	0.00124908	0.00124341	1.24341		0.00110294	0.00126472	0.00110964	0.0011591	1.1591		0.000994927	0.00111662	0.00110678	0.00107278	1.07278		0.00101715	0.00105933	0.000862506	0.000979662	0.979662		0.000966452	0.000974304	0.00082741	0.000922722	0.922722		0.000835005	0.000845069	0.000832036	0.00083737	0.83737
0.00122326	0.00124271	0.0012406	0.00123552	1.23552		0.00109638	0.00125293	0.00111424	0.00115451	1.15451		0.00100205	0.00112161	0.00110175	0.00107513	1.07513		0.00100856	0.00104581	0.00086577	0.000973377	0.973377		0.000961471	0.000972084	0.000831644	0.000921733	0.921733		0.000825931	0.000844876	0.000832915	0.000834574	0.834574
0.00121754	0.00123325	0.00123219	0.00122766	1.22766		0.00108976	0.00124107	0.00111877	0.00114987	1.14987		0.00100922	0.00112653	0.00109673	0.00107749	1.07749		0.00100003	0.0010324	0.000869151	0.000967194	0.967194		0.000956531	0.000969988	0.000835965	0.000920828	0.920828		0.000816847	0.000844553	0.000833774	0.000831725	0.831725
0.00121182	0.00122387	0.0012238	0.00121983	1.21983		0.00108304	0.00122912	0.00112321	0.00114512	1.14512		0.00101645	0.00113134	0.00109171	0.00107983	1.07983		0.000991601	0.0010191	0.000872635	0.000961112	0.961112		0.000951635	0.000967998	0.00084042	0.000920018	0.920018		0.000807757	0.000844076	0.000834616	0.000828817	0.828817
0.00120612	0.00121458	0.00121539	0.00121203	1.21203		0.00107618	0.00121705	0.00112752	0.00114025	1.14025		0.00102372	0.001136	0.00108665	0.00108212	1.08212		0.000983285	0.0010059	0.000876206	0.00095513	0.95513		0.000946785	0.000966093	0.00084506	0.000919313	0.919313		0.00079867	0.000843422	0.000835447	0.000825847	0.825847
0.00120048	0.00120539	0.00120689	0.00120426	1.20426		0.00106914	0.00120482	0.00113165	0.0011352	1.1352		0.001031	0.00114048	0.00108152	0.00108433	1.08433		0.000975108	0.000992777	0.000879836	0.00094924	0.94924		0.000941983	0.000964243	0.000849941	0.000918722	0.918722		0.000789597	0.000842579	0.000836277	0.000822817	0.822817
0.00119494	0.00119634	0.00119821	0.0011965	1.1965		0.00106188	0.00119239	0.00113552	0.00112993	1.12993		0.00103827	0.00114476	0.00107626	0.00108643	1.08643		0.000967093	0.000979703	0.000883485	0.000943427	0.943427		0.000937232	0.000962413	0.000855115	0.000918253	0.918253		0.000780556	0.00084155	0.000837119	0.000819742	0.819742
0.00118951	0.00118743	0.00118923	0.00118873	1.18873		0.00105439	0.00117972	0.00113903	0.00112438	1.12438		0.00104544	0.00114882	0.00107083	0.00108836	1.08836		0.000959256	0.000966632	0.000887097	0.000937662	0.937662		0.000932534	0.000960558	0.000860628	0.000917907	0.917907		0.00077158	0.000840369	0.000838	0.00081665	0.81665
0.00118424	0.00117869	0.00117978	0.0011809	1.1809		0.0010467	0.00116674	0.00114199	0.00111848	1.11848		0.00105243	0.00115271	0.00106513	0.00109009	1.09009		0.0009516	0.000953494	0.000890592	0.000931895	0.931895		0.000927894	0.000958625	0.000866503	0.000917674	0.917674		0.000762718	0.000839126	0.00083896	0.000813601	0.813601
0.00117913	0.00117011	0.00116967	0.00117297	1.17297		0.00103894	0.00115343	0.00114414	0.00111217	1.11217		0.00105904	0.00115655	0.00105912	0.00109157	1.09157		0.000944105	0.000940193	0.000893857	0.000926052	0.926052		0.000923323	0.000956561	0.00087271	0.000917531	0.917531		0.000754044	0.000837999	0.000840064	0.000810702	0.810702
0.00117415	0.00116172	0.00115868	0.00116485	1.16485		0.00103136	0.00113975	0.00114514	0.00110542	1.10542		0.00106503	0.00116051	0.00105273	0.00109275	1.09275		0.000936722	0.00092661	0.000896744	0.000920025	0.920025		0.000918835	0.000954314	0.00087913	0.000917426	0.917426		0.000745653	0.000837278	0.000841396	0.000808109	0.808109
0.00116747	0.00115521	0.00114994	0.00115754	1.15754		0.00102928	0.00112736	0.00114193	0.00109953	1.09953		0.00107051	0.00116585	0.00104782	0.00109473	1.09473		0.00092936	0.000912625	0.000899075	0.000913686	0.913686		0.000914446	0.000951849	0.000885511	0.000917269	0.917269		0.000739037	0.000838668	0.000842747	0.000806817	0.806817
0.00116093	0.00114913	0.0011413	0.00115045	1.15045		0.00102748	0.0011154	0.00113832	0.00109373	1.09373		0.00107625	0.00117097	0.00104291	0.00109671	1.09671		0.000923481	0.000905063	0.000904025	0.000910856	0.910856		0.000911256	0.000951623	0.000887015	0.000916631	0.916631		0.00073315	0.000840124	0.000843984	0.000805753	0.805753
0.0011545	0.00114343	0.00113283	0.00114358	1.14358		0.00102595	0.00110395	0.00113447	0.00108812	1.08812		0.00108229	0.00117585	0.00103807	0.00109874	1.09874		0.000918164	0.000898253	0.000908988	0.000908468	0.908468		0.000908515	0.000951103	0.000888077	0.000915898	0.915898		0.000728034	0.000841649	0.000845075	0.000804919	0.804919
0.00114814	0.00113807	0.00112458	0.00113693	1.13693		0.00102474	0.00109314	0.00113049	0.00108279	1.08279		0.00108868	0.00118052	0.00103343	0.00110088	1.10088		0.000913384	0.000892083	0.000913895	0.000906454	0.906454		0.000906241	0.000950217	0.000888662	0.00091504	0.91504		0.000723718	0.000843234	0.000845972	0.000804308	0.804308
0.00114181	0.00113298	0.00111664	0.00113048	1.13048		0.00102394	0.00108306	0.00112652	0.00107784	1.07784		0.00109544	0.00118499	0.00102911	0.00110318	1.10318		0.000909123	0.000886506	0.000918702	0.000904777	0.904777		0.000904441	0.000948926	0.000888694	0.00091402	0.91402		0.00072022	0.000844861	0.000846615	0.000803899	0.803899
0.00113545	0.00112812	0.00110907	0.00112421	1.12421		0.00102366	0.00107375	0.00112268	0.00107336	1.07336		0.00110255	0.00118928	0.00102525	0.0011057	1.1057		0.000905347	0.000881471	0.000923368	0.000903396	0.903396		0.00090311	0.000947204	0.0008881	0.000912804	0.912804		0.000717538	0.000846509	0.000846947	0.000803665	0.803665
0.00112899	0.00112346	0.00110198	0.00111814	1.11814		0.00102401	0.00106528	0.00111904	0.00106944	1.06944		0.00111001	0.00119344	0.00102197	0.00110847	1.10847		0.000902	0.000876922	0.00092785	0.000902257	0.902257		0.000902238	0.000945042	0.000886831	0.00091137	0.91137		0.000715656	0.000848149	0.000846913	0.000803573	0.803573
0.00112239	0.00111898	0.00109544	0.00111227	1.11227		0.00102508	0.00105767	0.00111569	0.00106615	1.06615		0.00111777	0.00119748	0.00101937	0.00111154	1.11154		0.000899008	0.000872802	0.000932099	0.000901303	0.901303		0.000901807	0.000942451	0.000884864	0.000909707	0.909707		0.00071454	0.000849752	0.000846464	0.000803585	0.803585
0.00111561	0.00111471	0.00108954	0.00110662	1.10662		0.00102699	0.00105095	0.00111268	0.00106354	1.06354		0.00112577	0.00120142	0.00101757	0.00111492	1.11492		0.000896291	0.000869063	0.000936057	0.000900471	0.900471		0.00090179	0.000939464	0.0008822	0.000907818	0.907818		0.00071414	0.000851287	0.000845551	0.000803659	0.803659
0.00110867	0.00111065	0.00108436	0.00110123	1.10123		0.00102978	0.00104511	0.00111006	0.00106165	1.06165		0.00113398	0.00120528	0.00101665	0.00111864	1.11864		0.000893772	0.000865667	0.000939661	0.0008997	0.8997		0.000902151	0.000936129	0.000878854	0.000905711	0.905711		0.000714394	0.000852715	0.000844134	0.000803748	0.803748
0.0011016	0.00110687	0.00107998	0.00109615	1.09615		0.00103352	0.00104017	0.00110789	0.00106053	1.06053		0.00114233	0.00120905	0.00101669	0.00112269	1.12269		0.000891379	0.000862579	0.000942863	0.00089894	0.89894		0.000902846	0.000932511	0.000874855	0.000903404	0.903404		0.000715236	0.000853989	0.000842191	0.000803805	0.803805
0.00109448	0.0011034	0.00107648	0.00109145	1.09145		0.00103825	0.00103613	0.0011062	0.00106019	1.06019		0.00115076	0.00121273	0.00101775	0.00112708	1.12708		0.000889054	0.00085977	0.000945636	0.000898153	0.898153		0.000903819	0.000928693	0.00087024	0.000900917	0.900917		0.000716601	0.000855059	0.000839717	0.000803792	0.803792
0.00108738	0.00110033	0.0010739	0.0010872	1.0872		0.00104397	0.00103297	0.00110499	0.00106064	1.06064		0.00115922	0.00121632	0.00101987	0.0011318	1.1318		0.00088675	0.000857225	0.000947969	0.000897315	0.897315		0.000905013	0.000924776	0.000865062	0.000898284	0.898284		0.000718429	0.000855875	0.000836728	0.000803677	0.803677
0.00108041	0.00109773	0.00107231	0.00108348	1.08348		0.00105066	0.00103065	0.00110426	0.00106185	1.06185		0.00116762	0.00121978	0.00102306	0.00113682	1.13682		0.000884426	0.000854949	0.000949865	0.000896413	0.896413		0.000906367	0.000920866	0.000859388	0.000895541	0.895541		0.000720656	0.0008564	0.000833257	0.000803438	0.803438
0.00107369	0.00109568	0.00107175	0.00108037	1.08037		0.00105824	0.00102911	0.00110396	0.00106377	1.06377		0.00117588	0.0012231	0.0010273	0.00114209	1.14209		0.000882042	0.000852968	0.000951328	0.000895446	0.895446		0.000907814	0.000917074	0.000853308	0.000892732	0.892732		0.000723205	0.000856606	0.000829346	0.000803052	0.803052
0.00106735	0.00109425	0.00107225	0.00107795	1.07795		0.00106664	0.00102829	0.00110407	0.00106633	1.06633		0.00118391	0.00122627	0.00103251	0.00114756	1.14756		0.000879565	0.000851335	0.000952369	0.000894423	0.894423		0.000909274	0.000913508	0.000846937	0.000889906	0.889906		0.000726	0.000856465	0.000825025	0.000802496	0.802496
0.00106151	0.0010935	0.00107382	0.00107628	1.07628		0.00107575	0.00102811	0.00110455	0.00106947	1.06947		0.0011916	0.00122925	0.0010386	0.00115315	1.15315		0.000876974	0.000850119	0.000953	0.000893364	0.893364		0.000910652	0.000910287	0.000840412	0.000887117	0.887117		0.000728966	0.000855952	0.000820307	0.000801742	0.801742
0.00105629	0.0010935	0.00107642	0.0010754	1.0754		0.00108544	0.00102847	0.00110534	0.00107308	1.07308		0.00119886	0.00123202	0.0010454	0.00115876	1.15876		0.000874272	0.000849409	0.000953241	0.000892307	0.892307		0.000911833	0.000907532	0.000833879	0.000884415	0.884415		0.00073204	0.000855045	0.000815196	0.00080076	0.80076
0.00105181	0.00109428	0.00108001	0.00107536	1.07536		0.00109555	0.00102928	0.00110637	0.00107707	1.07707		0.0012056	0.00123454	0.00105274	0.00116429	1.16429		0.000871484	0.000849303	0.000953124	0.000891303	0.891303		0.000912693	0.000905359	0.000827483	0.000881845	0.881845		0.000735168	0.000853725	0.000809694	0.000799529	0.799529
0.00104817	0.00109586	0.00108454	0.00107619	1.07619		0.00110588	0.00103047	0.0011076	0.00108132	1.08132		0.00121172	0.00123674	0.00106042	0.00116963	1.16963		0.000868652	0.00084989	0.000952708	0.000890417	0.890417		0.000913102	0.000903864	0.000821347	0.000879438	0.879438		0.000738307	0.000851976	0.000803823	0.000798035	0.798035
0.00104545	0.00109831	0.00108995	0.0010779	1.0779		0.00111621	0.00103198	0.00110896	0.00108572	1.08572		0.00121714	0.00123853	0.00106825	0.00117464	1.17464		0.000865826	0.000851246	0.000952066	0.000889712	0.889712		0.000912936	0.000903119	0.000815576	0.00087721	0.87721		0.000741407	0.00084979	0.000797628	0.000796275	0.796275
0.00104372	0.00110167	0.00109615	0.00108051	1.08051		0.00112634	0.00103378	0.00111039	0.00109017	1.09017		0.00122179	0.0012398	0.00107605	0.00117921	1.17921		0.000863069	0.000853431	0.000951277	0.000889259	0.889259		0.000912093	0.000903173	0.000810251	0.000875172	0.875172		0.000744414	0.000847166	0.000791192	0.000794258	0.794258
0.00104298	0.00110602	0.00110305	0.00108402	1.08402		0.00113606	0.00103583	0.00111184	0.00109458	1.09458		0.00122558	0.00124042	0.00108369	0.00118323	1.18323		0.000860461	0.000856493	0.000950425	0.000889126	0.889126		0.000910492	0.000904053	0.00080544	0.000873328	0.873328		0.000747279	0.000844107	0.000784631	0.000792006	0.792006
0.00104324	0.00111141	0.00111054	0.00108839	1.08839		0.00114518	0.00103811	0.00111326	0.00109885	1.09885		0.00122846	0.00124026	0.00109106	0.00118659	1.18659		0.000858083	0.000860461	0.00094959	0.000889378	0.889378		0.00090808	0.000905765	0.000801191	0.000871679	0.871679		0.000749959	0.000840624	0.000778089	0.000789557	0.789557
0.00104448	0.0011179	0.00111848	0.00109362	1.09362		0.00115354	0.00104059	0.0011146	0.00110291	1.10291		0.00123039	0.00123921	0.00109806	0.00118922	1.18922		0.000856018	0.000865348	0.00094885	0.000890072	0.890072		0.000904829	0.000908289	0.000797527	0.000870215	0.870215		0.000752426	0.000836733	0.000771715	0.000786958	0.786958
0.00104669	0.0011255	0.00112675	0.00109965	1.09965		0.001161	0.00104324	0.00111582	0.00110669	1.10669		0.00123139	0.00123718	0.00110464	0.00119107	1.19107		0.000854337	0.000871146	0.000948271	0.000891251	0.891251		0.000900733	0.000911579	0.000794443	0.000868919	0.868919		0.00075466	0.000832453	0.000765649	0.000784254	0.784254
0.00104982	0.00113421	0.00113522	0.00110642	1.10642		0.00116743	0.00104606	0.00111692	0.00111014	1.11014		0.00123147	0.0012341	0.00111073	0.0011921	1.1921		0.000853105	0.000877829	0.000947915	0.00089295	0.89295		0.000895812	0.00091556	0.000791908	0.00086776	0.86776		0.000756651	0.000827801	0.000760014	0.000781489	0.781489
0.00105379	0.00114398	0.00114379	0.00111385	1.11385		0.00117273	0.00104904	0.00111786	0.00111321	1.11321		0.0012307	0.00122997	0.00111631	0.00119233	1.19233		0.000852371	0.000885359	0.000947834	0.000895188	0.895188		0.000890111	0.000920137	0.00078988	0.00086671	0.86671		0.000758397	0.000822793	0.000754919	0.000778703	0.778703
0.0010585	0.00115472	0.00115235	0.00112186	1.12186		0.00117682	0.00105221	0.00111867	0.0011159	1.1159		0.00122915	0.00122484	0.00112136	0.00119178	1.19178		0.000852156	0.000893688	0.000948062	0.000897969	0.897969		0.000883705	0.000925193	0.000788327	0.000865742	0.865742		0.000759902	0.000817447	0.000750449	0.000775933	0.775933
0.00106383	0.00116632	0.00116082	0.00113033	1.13033		0.00117965	0.00105558	0.00111931	0.00111818	1.11818		0.00122693	0.00121876	0.0011259	0.00119053	1.19053		0.000852449	0.000902758	0.000948615	0.000901274	0.901274		0.000876687	0.00093059	0.000787226	0.000864834	0.864834		0.000761176	0.000811795	0.000746665	0.000773212	0.773212
0.00106966	0.00117863	0.00116911	0.00113914	1.13914		0.00118118	0.00105918	0.00111979	0.00112005	1.12005		0.00122414	0.00121184	0.00112995	0.00118864	1.18864		0.000853217	0.0009125	0.000949474	0.000905064	0.905064		0.000869163	0.000936172	0.000786559	0.000863965	0.863965		0.00076225	0.000805887	0.000743583	0.000770573	0.770573
0.00107586	0.0011915	0.00117714	0.00114817	1.14817		0.00118141	0.00106305	0.00112011	0.00112152	1.12152		0.00122095	0.00120419	0.00113353	0.00118622	1.18622		0.000854409	0.000922835	0.000950596	0.00090928	0.90928		0.000861254	0.000941769	0.000786308	0.00086311	0.86311		0.000763175	0.000799784	0.000741184	0.000768048	0.768048
0.00108229	0.00120478	0.00118486	0.00115731	1.15731		0.00118038	0.00106717	0.00112028	0.00112261	1.12261		0.00121752	0.00119593	0.00113669	0.00118338	1.18338		0.000855956	0.000933661	0.000951927	0.000913848	0.913848		0.000853091	0.000947206	0.000786447	0.000862248	0.862248		0.000764036	0.00079355	0.000739425	0.00076567	0.76567
0.00108884	0.00121829	0.00119223	0.00116645	1.16645		0.00117815	0.00107154	0.00112035	0.00112334	1.12334		0.00121402	0.00118724	0.0011395	0.00118026	1.18026		0.000857771	0.000944843	0.000953426	0.00091868	0.91868		0.000844821	0.000952309	0.000786937	0.000861356	0.861356		0.000764945	0.000787248	0.000738245	0.000763479	0.763479
0.00109542	0.00123189	0.00119924	0.00117552	1.17552		0.00117481	0.00107615	0.00112034	0.00112377	1.12377		0.00121065	0.00117829	0.00114206	0.001177	1.177		0.000859757	0.000956207	0.000955064	0.000923676	0.923676		0.000836598	0.000956905	0.000787731	0.000860411	0.860411		0.000766029	0.000780936	0.000737579	0.000761515	0.761515
0.00110194	0.00124543	0.00120591	0.00118443	1.18443		0.0011705	0.001081	0.00112028	0.00112393	1.12393		0.00120754	0.00116925	0.00114445	0.00117375	1.17375		0.000861812	0.000967549	0.000956817	0.000928726	0.928726		0.000828578	0.000960824	0.00078878	0.000859394	0.859394		0.000767392	0.000774685	0.000737362	0.000759813	0.759813
0.00110835	0.00125877	0.00121229	0.00119313	1.19313		0.00116534	0.00108605	0.00112019	0.00112386	1.12386		0.00120483	0.00116031	0.00114677	0.00117064	1.17064		0.000863851	0.000978648	0.000958648	0.000933716	0.933716		0.000820903	0.000963903	0.000790039	0.000858282	0.858282		0.0007691	0.000768574	0.000737511	0.000758395	0.758395
0.00111462	0.00127174	0.00121842	0.0012016	1.2016		0.00115951	0.00109125	0.00112009	0.00112361	1.12361		0.00120258	0.00115167	0.00114909	0.00116778	1.16778		0.000865811	0.000989293	0.000960493	0.000938532	0.938532		0.0008137	0.000965992	0.000791478	0.000857057	0.857057		0.000771187	0.000762695	0.000737928	0.00075727	0.75727
0.00112077	0.00128422	0.00122436	0.00120978	1.20978		0.00115319	0.00109655	0.00111997	0.00112324	1.12324		0.00120084	0.00114351	0.00115146	0.00116527	1.16527		0.00086765	0.000999292	0.00096227	0.000943071	0.943071		0.00080707	0.000966956	0.000793079	0.000855702	0.855702		0.000773678	0.000757154	0.000738499	0.000756444	0.756444
0.00112682	0.00129604	0.00123013	0.00121766	1.21766		0.00114659	0.00110187	0.00111985	0.00112277	1.12277		0.00119958	0.00113601	0.00115394	0.00116318	1.16318		0.000869354	0.00100848	0.000963892	0.000947241	0.947241		0.000801082	0.000966687	0.000794838	0.000854202	0.854202		0.000776591	0.000752072	0.000739117	0.000755927	0.755927
0.00113285	0.00130708	0.00123576	0.00122523	1.22523		0.00113988	0.0011071	0.00111971	0.00112223	1.12223		0.00119874	0.00112931	0.00115656	0.00116154	1.16154		0.000870924	0.00101669	0.000965283	0.000950966	0.950966		0.000795783	0.000965102	0.00079676	0.000852548	0.852548		0.000779944	0.000747569	0.00073968	0.000755731	0.755731
0.00113888	0.00131722	0.00124126	0.00123245	1.23245		0.00113322	0.00111212	0.00111954	0.00112163	1.12163		0.0011982	0.00112352	0.00115937	0.00116037	1.16037		0.000872368	0.00102381	0.000966385	0.000954187	0.954187		0.000791195	0.000962156	0.000798859	0.000850737	0.850737		0.000783748	0.000743764	0.000740099	0.00075587	0.75587
0.00114497	0.00132636	0.00124665	0.00123933	1.23933		0.00112679	0.00111682	0.00111933	0.00112098	1.12098		0.00119781	0.00111873	0.0011624	0.00115965	1.15965		0.000873689	0.00102972	0.000967152	0.000956853	0.956853		0.000787319	0.000957838	0.000801154	0.00084877	0.84877		0.000787996	0.000740762	0.000740304	0.000756354	0.756354
0.00115113	0.00133446	0.00125189	0.00124583	1.24583		0.00112071	0.0011211	0.00111907	0.00112029	1.12029		0.00119742	0.00111494	0.00116567	0.00115934	1.15934		0.000874888	0.00103434	0.000967547	0.000958924	0.958924		0.000784131	0.00095217	0.000803661	0.000846654	0.846654		0.000792652	0.000738641	0.000740251	0.000757181	0.757181
0.00115736	0.00134154	0.00125692	0.00125194	1.25194		0.00111512	0.00112488	0.00111875	0.00111959	1.11959		0.00119686	0.00111212	0.00116918	0.00115938	1.15938		0.000875957	0.00103759	0.000967537	0.000960362	0.960362		0.000781582	0.0009452	0.000806398	0.000844393	0.844393		0.000797656	0.000737442	0.000739914	0.000758337	0.758337
0.00116366	0.00134766	0.00126169	0.00125767	1.25767		0.00111014	0.00112809	0.00111839	0.00111888	1.11888		0.00119596	0.00111022	0.00117292	0.0011597	1.1597		0.000876882	0.00103943	0.000967095	0.000961136	0.961136		0.000779598	0.000937009	0.000809378	0.000841995	0.841995		0.000802917	0.000737164	0.000739289	0.00075979	0.75979
0.00117004	0.00135289	0.00126613	0.00126302	1.26302		0.00110586	0.00113069	0.00111799	0.00111818	1.11818		0.00119459	0.00110916	0.00117688	0.00116021	1.16021		0.000877637	0.00103983	0.000966206	0.000961223	0.961223		0.000778081	0.000927699	0.000812601	0.00083946	0.83946		0.000808323	0.000737764	0.000738396	0.000761494	0.761494
0.0011765	0.00135737	0.00127019	0.00126802	1.26802		0.00110236	0.00113265	0.00111758	0.00111753	1.11753		0.0011926	0.00110886	0.00118098	0.00116082	1.16082		0.000878191	0.00103877	0.000964872	0.000960611	0.960611		0.000776913	0.000917392	0.000816046	0.000836784	0.836784		0.000813734	0.000739155	0.000737276	0.000763389	0.763389
0.00118306	0.00136119	0.00127383	0.00127269	1.27269		0.00109972	0.00113397	0.00111721	0.00111697	1.11697		0.00118989	0.00110928	0.00118519	0.00116145	1.16145		0.000878517	0.00103629	0.00096311	0.000959304	0.959304		0.000775954	0.000906229	0.000819668	0.00083395	0.83395		0.000818994	0.00074122	0.000735996	0.000765403	0.765403
0.0011897	0.00136447	0.00127704	0.00127707	1.27707		0.001098	0.00113468	0.00111693	0.00111654	1.11654		0.00118637	0.00111037	0.00118941	0.00116205	1.16205		0.000878589	0.00103243	0.000960948	0.000957322	0.957322		0.000775053	0.000894358	0.000823403	0.000830938	0.830938		0.000823933	0.000743825	0.000734631	0.000767463	0.767463
0.00119642	0.00136731	0.00127981	0.00128118	1.28118		0.00109723	0.00113484	0.0011168	0.00111629	1.11629		0.00118197	0.00111213	0.00119357	0.00116256	1.16256		0.000878374	0.00102728	0.000958413	0.000954689	0.954689		0.000774061	0.00088194	0.000827183	0.000827728	0.827728		0.000828383	0.000746834	0.000733265	0.000769494	0.769494
0.0012032	0.0013698	0.00128217	0.00128506	1.28506		0.00109747	0.00113452	0.00111684	0.00111628	1.11628		0.00117668	0.00111457	0.00119758	0.00116294	1.16294		0.000877836	0.00102097	0.000955529	0.000951443	0.951443		0.00077284	0.000869143	0.00083094	0.000824308	0.824308		0.00083218	0.000750119	0.000731976	0.000771425	0.771425
0.00121006	0.001372	0.00128416	0.00128874	1.28874		0.00109871	0.00113382	0.00111709	0.00111654	1.11654		0.00117049	0.00111768	0.00120136	0.00116317	1.16317		0.000876943	0.00101365	0.000952307	0.000947632	0.947632		0.000771272	0.000856145	0.000834618	0.000820678	0.820678		0.00083519	0.000753563	0.000730844	0.000773199	0.773199
0.00121703	0.00137397	0.00128583	0.00129228	1.29228		0.00110093	0.00113286	0.00111756	0.00111712	1.11712		0.00116346	0.00112144	0.00120478	0.00116322	1.16322		0.000875677	0.00100553	0.000948755	0.000943319	0.943319		0.000769266	0.00084312	0.000838174	0.000816853	0.816853		0.000837322	0.000757066	0.000729952	0.00077478	0.77478
0.00122412	0.00137576	0.00128725	0.00129571	1.29571		0.00110407	0.00113174	0.00111824	0.00111802	1.11802		0.00115565	0.00112582	0.00120773	0.00116307	1.16307		0.000874034	0.000996824	0.000944886	0.000938582	0.938582		0.00076677	0.000830238	0.000841588	0.000812865	0.812865		0.000838533	0.000760544	0.000729401	0.000776159	0.776159
0.00123138	0.00137739	0.00128849	0.00129908	1.29908		0.00110801	0.00113057	0.00111913	0.00111923	1.11923		0.0011472	0.00113073	0.00121013	0.00116269	1.16269		0.000872018	0.000987774	0.000940729	0.000933507	0.933507		0.000763784	0.000817665	0.000844855	0.000808768	0.808768		0.000838825	0.000763922	0.0007293	0.000777349	0.777349
0.00123881	0.00137892	0.00128964	0.00130246	1.30246		0.0011126	0.00112946	0.0011202	0.00112075	1.12075		0.00113825	0.00113607	0.0012119	0.00116207	1.16207		0.000869635	0.000978605	0.000936333	0.000928191	0.928191		0.000760365	0.00080556	0.000847972	0.000804632	0.804632		0.000838235	0.000767132	0.000729769	0.000778379	0.778379
0.00124645	0.00138038	0.00129079	0.00130587	1.30587		0.00111767	0.00112855	0.00112146	0.00112256	1.12256		0.00112897	0.00114172	0.00121301	0.00116124	1.16124		0.000866905	0.000969538	0.000931769	0.000922737	0.922737		0.000756623	0.000794066	0.000850933	0.000800541	0.800541		0.000836818	0.000770108	0.000730938	0.000779288	0.779288
0.00125432	0.00138182	0.00129201	0.00130938	1.30938		0.00112303	0.00112797	0.00112289	0.00112463	1.12463		0.00111958	0.00114755	0.00121347	0.0011602	1.1602		0.000863874	0.000960772	0.000927122	0.000917256	0.917256		0.000752705	0.000783313	0.000853736	0.000796585	0.796585		0.000834634	0.000772784	0.000732927	0.000780115	0.780115
0.00126242	0.00138325	0.00129339	0.00131302	1.31302		0.00112849	0.00112788	0.00112451	0.00112696	1.12696		0.00111028	0.00115344	0.0012133	0.00115901	1.15901		0.000860619	0.000952481	0.000922475	0.000911859	0.911859		0.000748783	0.000773403	0.000856388	0.000792858	0.792858		0.000831758	0.000775101	0.000735839	0.000780899	0.780899
0.00127077	0.0013847	0.00129496	0.00131681	1.31681		0.00113388	0.00112841	0.00112631	0.00112953	1.12953		0.00110127	0.00115925	0.00121257	0.0011577	1.1577		0.000857249	0.000944823	0.000917915	0.000906662	0.906662		0.000745037	0.000764406	0.000858909	0.000789451	0.789451		0.000828284	0.000777026	0.000739742	0.000781684	0.781684
0.00127941	0.00138616	0.00129678	0.00132078	1.32078		0.00113899	0.00112964	0.00112828	0.0011323	1.1323		0.00109276	0.00116486	0.00121136	0.00115633	1.15633		0.000853903	0.00093794	0.000913534	0.000901792	0.901792		0.000741649	0.000756362	0.000861333	0.000786448	0.786448		0.000824323	0.000778551	0.000744674	0.000782516	0.782516
0.00128833	0.00138762	0.00129891	0.00132495	1.32495		0.00114366	0.00113164	0.00113041	0.00113524	1.13524		0.0010849	0.00117014	0.00120979	0.00115494	1.15494		0.000850744	0.000931951	0.000909429	0.000897375	0.897375		0.0007388	0.000749287	0.000863693	0.000783927	0.783927		0.00082001	0.000779693	0.000750632	0.000783445	0.783445
0.00129751	0.00138912	0.00130137	0.00132933	1.32933		0.00114774	0.00113442	0.00113271	0.00113829	1.13829		0.00107783	0.00117498	0.00120799	0.0011536	1.1536		0.000847949	0.000926953	0.000905701	0.000893534	0.893534		0.00073667	0.000743183	0.000866026	0.00078196	0.78196		0.000815492	0.000780491	0.00075758	0.000784521	0.784521
0.00130689	0.00139065	0.00130421	0.00133392	1.33392		0.00115111	0.00113794	0.00113515	0.0011414	1.1414		0.00107165	0.00117926	0.00120612	0.00115234	1.15234		0.000845682	0.000923011	0.000902445	0.000890379	0.890379		0.000735439	0.000738052	0.000868381	0.000780624	0.780624		0.000810924	0.000781006	0.000765452	0.000785794	0.785794
0.0013164	0.00139224	0.00130745	0.0013387	1.3387		0.0011537	0.00114217	0.00113776	0.00114454	1.14454		0.00106648	0.00118288	0.00120433	0.00115123	1.15123		0.000844098	0.000920154	0.000899743	0.000887998	0.887998		0.000735275	0.000733886	0.000870818	0.000779993	0.779993		0.00080646	0.00078131	0.000774153	0.000787308	0.787308
0.00132597	0.00139394	0.00131107	0.00134366	1.34366		0.00115543	0.001147	0.00114054	0.00114766	1.14766		0.00106239	0.00118575	0.00120279	0.00115031	1.15031		0.000843337	0.000918372	0.000897654	0.000886454	0.886454		0.000736326	0.00073067	0.000873411	0.000780135	0.780135		0.000802252	0.000781478	0.000783566	0.000789099	0.789099
0.00133551	0.00139577	0.00131507	0.00134878	1.34878		0.00115628	0.00115235	0.00114351	0.00115071	1.15071		0.00105947	0.00118779	0.00120163	0.00114963	1.14963		0.000843525	0.000917619	0.000896212	0.000885785	0.885785		0.000738708	0.000728373	0.000876227	0.000781103	0.781103		0.000798439	0.000781587	0.000793553	0.000791193	0.791193
0.00134495	0.0013978	0.0013194	0.00135405	1.35405		0.00115627	0.00115807	0.00114667	0.00115367	1.15367		0.00105775	0.00118896	0.001201	0.00114924	1.14924		0.000844762	0.00091781	0.000895438	0.000886004	0.886004		0.000742498	0.000726941	0.000879321	0.00078292	0.78292		0.000795148	0.000781706	0.000803954	0.000793603	0.793603
0.0013542	0.00140006	0.001324	0.00135942	1.35942		0.00115544	0.00116404	0.00115006	0.00115652	1.15652		0.00105724	0.00118921	0.001201	0.00114915	1.14915		0.000847123	0.000918831	0.000895343	0.000887099	0.887099		0.000747717	0.000726292	0.000882729	0.000785579	0.785579		0.000792464	0.000781881	0.000814598	0.000796315	0.796315
0.00136319	0.00140259	0.00132884	0.00136488	1.36488		0.00115392	0.00117009	0.00115373	0.00115925	1.15925		0.0010579	0.00118856	0.00120171	0.00114939	1.14939		0.000850649	0.000920543	0.00089593	0.000889041	0.889041		0.00075434	0.000726318	0.000886461	0.00078904	0.78904		0.000790429	0.000782127	0.000825318	0.000799291	0.799291
0.00137186	0.0014054	0.00133387	0.00137038	1.37038		0.00115188	0.00117607	0.0011577	0.00116188	1.16188		0.00105967	0.00118705	0.0012032	0.00114997	1.14997		0.000855348	0.000922798	0.000897191	0.000891779	0.891779		0.00076229	0.000726898	0.000890497	0.000793228	0.793228		0.000789045	0.000782429	0.000835941	0.000802472	0.802472
0.00138014	0.0014085	0.00133902	0.00137589	1.37589		0.00114953	0.00118186	0.00116201	0.00116447	1.16447		0.00106246	0.00118477	0.0012055	0.00115091	1.15091		0.000861193	0.000925437	0.0008991	0.000895244	0.895244		0.000771446	0.000727893	0.000894777	0.000798039	0.798039		0.00078828	0.00078275	0.000846285	0.000805772	0.805772
0.00138802	0.00141187	0.00134424	0.00138137	1.38137		0.00114713	0.00118732	0.00116667	0.00116704	1.16704		0.00106614	0.00118187	0.00120864	0.00115222	1.15222		0.000868126	0.000928302	0.000901612	0.000899347	0.899347		0.000781643	0.000729151	0.000899214	0.000803336	0.803336		0.000788067	0.000783035	0.000856159	0.000809087	0.809087
0.00139553	0.00141546	0.00134948	0.00138682	1.38682		0.00114497	0.00119235	0.00117166	0.00116966	1.16966		0.00107058	0.00117853	0.0012126	0.0011539	1.1539		0.000876068	0.000931245	0.000904653	0.000903989	0.903989		0.000792679	0.000730519	0.000903704	0.000808968	0.808968		0.000788319	0.000783223	0.000865379	0.000812307	0.812307
0.00140277	0.00141922	0.00135472	0.00139223	1.39223		0.00114333	0.00119686	0.00117699	0.00117239	1.17239		0.00107562	0.00117494	0.00121731	0.00115595	1.15595		0.000884934	0.00093413	0.000908122	0.000909062	0.909062		0.000804325	0.000731845	0.000908148	0.000814773	0.814773		0.00078893	0.000783251	0.000873781	0.000815321	0.815321
0.00140985	0.0014231	0.00135994	0.00139763	1.39763		0.00114247	0.00120079	0.00118262	0.00117529	1.17529		0.00108114	0.0011713	0.00122266	0.00115837	1.15837		0.00089463	0.000936837	0.000911903	0.000914457	0.914457		0.00081633	0.000732996	0.000912454	0.000820593	0.820593		0.000789775	0.000783062	0.000881246	0.000818028	0.818028
0.00141691	0.00142707	0.00136518	0.00140305	1.40305		0.00114261	0.00120409	0.00118852	0.0011784	1.1784		0.00108701	0.00116781	0.00122853	0.00116111	1.16111		0.000905053	0.000939254	0.000915871	0.000920059	0.920059		0.000828441	0.000733865	0.000916539	0.000826281	0.826281		0.000790702	0.000782616	0.000887694	0.000820337	0.820337
0.00142411	0.00143112	0.00137049	0.00140857	1.40857		0.00114389	0.00120676	0.00119464	0.00118176	1.18176		0.00109312	0.00116462	0.00123477	0.00116417	1.16417		0.000916078	0.000941285	0.000919893	0.000925752	0.925752		0.000840421	0.00073438	0.000920319	0.000831707	0.831707		0.000791534	0.000781885	0.000893085	0.000822168	0.822168
0.0014316	0.00143526	0.00137593	0.00141427	1.41427		0.00114642	0.00120882	0.00120096	0.0011854	1.1854		0.00109936	0.00116187	0.00124127	0.0011675	1.1675		0.000927562	0.000942856	0.000923843	0.00093142	0.93142		0.000852065	0.000734501	0.000923713	0.00083676	0.83676		0.000792094	0.000780859	0.000897414	0.000823456	0.823456
0.00143953	0.00143948	0.00138161	0.0014202	1.4202		0.00115028	0.00121034	0.00120742	0.00118935	1.18935		0.00110562	0.0011597	0.00124789	0.00117107	1.17107		0.000939358	0.000943919	0.000927609	0.000936962	0.936962		0.00086319	0.000734231	0.000926637	0.000841353	0.841353		0.000792213	0.000779544	0.000900708	0.000824155	0.824155
0.001448	0.00144377	0.00138758	0.00142645	1.42645		0.0011555	0.00121143	0.001214	0.00119364	1.19364		0.00111183	0.00115823	0.00125451	0.00117486	1.17486		0.00095132	0.000944451	0.000931103	0.000942292	0.942292		0.000873628	0.000733601	0.000929023	0.000845417	0.845417		0.000791749	0.000777954	0.000903011	0.000824238	0.824238
0.00145711	0.00144812	0.00139392	0.00143305	1.43305		0.00116207	0.00121221	0.0012207	0.00119833	1.19833		0.00111792	0.00115756	0.00126102	0.00117883	1.17883		0.000963305	0.000944449	0.000934257	0.000947337	0.947337		0.000883219	0.000732669	0.000930808	0.000848899	0.848899		0.000790593	0.000776119	0.000904385	0.000823699	0.823699
0.00146695	0.00145248	0.00140068	0.00144004	1.44004		0.00116993	0.00121284	0.00122751	0.00120343	1.20343		0.00112384	0.00115777	0.00126735	0.00118299	1.18299		0.000975179	0.000943939	0.000937032	0.00095205	0.95205		0.000891809	0.000731512	0.000931939	0.000851753	0.851753		0.000788675	0.000774077	0.000904905	0.000822552	0.822552
0.00147753	0.00145684	0.00140793	0.00144743	1.44743		0.00117901	0.00121344	0.00123443	0.00120896	1.20896		0.00112958	0.00115892	0.00127341	0.00118731	1.18731		0.000986825	0.000942978	0.000939417	0.000956406	0.956406		0.000899251	0.000730223	0.000932362	0.000853945	0.853945		0.000785969	0.000771867	0.000904656	0.000820831	0.820831
0.00148887	0.00146119	0.00141571	0.00145526	1.45526		0.00118918	0.00121418	0.00124148	0.00121494	1.21494		0.00113515	0.00116102	0.00127912	0.00119176	1.19176		0.000998139	0.000941656	0.000941424	0.000960406	0.960406		0.000905419	0.000728918	0.000932029	0.000855456	0.855456		0.000782485	0.000769532	0.00090373	0.000818582	0.818582
0.00150089	0.00146554	0.00142407	0.0014635	1.4635		0.00120029	0.00121517	0.00124865	0.00122137	1.22137		0.00114055	0.00116403	0.00128443	0.00119634	1.19634		0.00100902	0.000940088	0.000943097	0.000964068	0.964068		0.000910226	0.000727735	0.000930915	0.000856292	0.856292		0.000778271	0.000767118	0.000902215	0.000815868	0.815868
0.00151352	0.00146991	0.00143302	0.00147215	1.47215		0.00121212	0.00121658	0.00125594	0.00122821	1.22821		0.00114584	0.00116792	0.00128928	0.00120101	1.20101		0.00101937	0.000938408	0.000944488	0.000967423	0.967423		0.000913627	0.000726836	0.000929036	0.000856499	0.856499		0.000773402	0.000764683	0.000900196	0.00081276	0.81276
0.00152667	0.00147435	0.00144259	0.0014812	1.4812		0.00122444	0.00121851	0.00126334	0.00123543	1.23543		0.00115107	0.00117261	0.00129364	0.00120578	1.20578		0.00102911	0.00093676	0.00094565	0.000970507	0.970507		0.000915629	0.000726401	0.000926447	0.000856159	0.856159		0.000767983	0.000762285	0.000897767	0.000809345	0.809345
0.0015402	0.00147894	0.00145274	0.00149063	1.49063		0.001237	0.00122111	0.00127084	0.00124298	1.24298		0.00115633	0.00117803	0.00129753	0.00121063	1.21063		0.00103817	0.000935293	0.000946628	0.000973364	0.973364		0.000916283	0.000726619	0.000923244	0.000855382	0.855382		0.000762149	0.000759987	0.000895034	0.000805723	0.805723
0.00155398	0.00148377	0.00146342	0.00150039	1.50039		0.00124955	0.00122447	0.00127837	0.0012508	1.2508		0.00116168	0.00118407	0.00130098	0.00121558	1.21558		0.00104651	0.000934136	0.000947473	0.000976041	0.976041		0.000915678	0.000727674	0.000919545	0.000854299	0.854299		0.00075606	0.000757851	0.000892116	0.000802009	0.802009
0.00156783	0.00148894	0.00147459	0.00151045	1.51045		0.00126184	0.00122867	0.00128588	0.0012588	1.2588		0.00116722	0.00119058	0.00130404	0.00122062	1.22062		0.00105413	0.000933396	0.000948253	0.000978594	0.978594		0.00091394	0.000729735	0.000915487	0.000853054	0.853054		0.000749888	0.000755927	0.000889134	0.000798316	0.798316
0.00158159	0.00149459	0.00148617	0.00152079	1.52079		0.00127365	0.00123376	0.00129329	0.0012669	1.2669		0.001173	0.00119744	0.00130681	0.00122575	1.22575		0.00106104	0.000933159	0.000949052	0.000981083	0.981083		0.000911231	0.000732945	0.000911209	0.000851795	0.851795		0.0007438	0.000754248	0.000886201	0.00079475	0.79475
0.00159512	0.00150084	0.00149811	0.00153136	1.53136		0.00128476	0.00123978	0.00130057	0.00127504	1.27504		0.00117909	0.00120449	0.00130939	0.00123099	1.23099		0.00106726	0.000933485	0.000949965	0.00098357	0.98357		0.000907751	0.000737419	0.000906847	0.000850672	0.850672		0.000737952	0.000752836	0.000883413	0.000791401	0.791401
0.00160827	0.00150777	0.00151033	0.00154212	1.54212		0.00129502	0.00124673	0.00130765	0.00128313	1.28313		0.00118553	0.00121158	0.00131191	0.00123634	1.23634		0.00107282	0.000934413	0.000951092	0.000986107	0.986107		0.000903725	0.000743231	0.000902535	0.00084983	0.84983		0.000732486	0.000751701	0.00088084	0.000788343	0.788343
0.00162092	0.00151545	0.00152276	0.00155304	1.55304		0.00130427	0.0012546	0.00131449	0.00129112	1.29112		0.00119236	0.0012186	0.00131448	0.00124181	1.24181		0.00107774	0.000935956	0.000952526	0.00098874	0.98874		0.000899392	0.000750408	0.0008984	0.0008494	0.8494		0.00072752	0.000750858	0.000878528	0.000785636	0.785636
0.00163301	0.00152388	0.0015353	0.00156406	1.56406		0.00131243	0.00126331	0.00132101	0.00129892	1.29892		0.00119961	0.00122544	0.00131723	0.00124743	1.24743		0.00108205	0.00093811	0.000954354	0.000991504	0.991504		0.000894983	0.000758918	0.00089456	0.000849487	0.849487		0.000723151	0.000750331	0.000876501	0.000783328	0.783328
0.00164446	0.00153305	0.00154786	0.00157513	1.57513		0.00131945	0.00127275	0.00132716	0.00130645	1.30645		0.00120727	0.00123203	0.00132026	0.00125319	1.25319		0.00108579	0.000940847	0.000956646	0.000994426	0.994426		0.000890707	0.000768674	0.00089112	0.000850167	0.850167		0.000719462	0.000750151	0.000874751	0.000781455	0.781455
0.00165526	0.00154291	0.00156036	0.00158618	1.58618		0.00132528	0.00128277	0.00133289	0.00131365	1.31365		0.00121533	0.00123832	0.00132364	0.0012591	1.2591		0.00108899	0.000944123	0.000959458	0.000997524	0.997524		0.000886749	0.000779552	0.000888167	0.000851489	0.851489		0.000716514	0.000750348	0.00087325	0.000780037	0.780037
0.00166538	0.0015534	0.00157273	0.00159717	1.59717		0.00132996	0.00129321	0.00133815	0.00132044	1.32044		0.00122373	0.00124429	0.00132742	0.00126515	1.26515		0.00109171	0.000947874	0.000962835	0.00100081	1.00081		0.000883267	0.000791398	0.000885767	0.000853477	0.853477		0.000714333	0.000750952	0.000871951	0.000779079	0.779079
0.00167482	0.00156445	0.00158493	0.00160807	1.60807		0.00133351	0.00130393	0.0013429	0.00132678	1.32678		0.00123241	0.00124991	0.00133163	0.00127132	1.27132		0.001094	0.000952026	0.000966797	0.00100427	1.00427		0.0008804	0.000804036	0.000883973	0.000856136	0.856136		0.000712926	0.000751992	0.000870796	0.000778572	0.778572
0.00168359	0.001576	0.00159692	0.00161884	1.61884		0.00133603	0.00131475	0.0013471	0.00133262	1.33262		0.00124129	0.00125521	0.00133628	0.00127759	1.27759		0.00109588	0.000956504	0.000971344	0.00100791	1.00791		0.00087827	0.000817276	0.000882816	0.000859454	0.859454		0.000712288	0.000753518	0.000869728	0.000778511	0.778511
0.0016917	0.00158797	0.00160868	0.00162945	1.62945		0.00133761	0.00132552	0.00135069	0.00133794	1.33794		0.00125029	0.00126021	0.00134139	0.00128396	1.28396		0.00109742	0.000961243	0.000976464	0.00101171	1.01171		0.000876967	0.000830916	0.000882309	0.000863397	0.863397		0.000712415	0.000755601	0.000868676	0.000778897	0.778897
0.00169918	0.00160025	0.00162022	0.00163988	1.63988		0.0013384	0.0013361	0.00135364	0.00134271	1.34271		0.00125931	0.00126499	0.00134692	0.00129041	1.29041		0.00109865	0.000966179	0.00098213	0.00101565	1.01565		0.000876545	0.000844753	0.000882438	0.000867912	0.867912		0.000713303	0.000758312	0.000867566	0.000779727	0.779727
0.00170606	0.00161277	0.00163154	0.00165012	1.65012		0.00133855	0.00134639	0.00135591	0.00134695	1.34695		0.00126826	0.00126962	0.00135286	0.00129691	1.29691		0.00109965	0.000971247	0.000988301	0.00101973	1.01973		0.00087702	0.000858586	0.000883158	0.000872921	0.872921		0.000714944	0.000761716	0.000866319	0.000780993	0.780993
0.00171237	0.00162539	0.00164267	0.00166014	1.66014		0.00133825	0.00135629	0.00135753	0.00135069	1.35069		0.00127703	0.00127422	0.00135918	0.00130348	1.30348		0.00110046	0.00097637	0.000994927	0.00102392	1.02392		0.000878358	0.000872222	0.000884385	0.000878322	0.878322		0.000717323	0.000765853	0.00086487	0.000782682	0.782682
0.00171813	0.00163802	0.00165364	0.00166993	1.66993		0.0013377	0.00136575	0.00135856	0.001354	1.354		0.00128555	0.00127886	0.00136583	0.00131008	1.31008		0.00110116	0.000981466	0.00100195	0.00102819	1.02819		0.00088047	0.000885478	0.000885988	0.000883979	0.883979		0.000720412	0.000770733	0.00086318	0.000784775	0.784775
0.00172335	0.00165052	0.0016645	0.00167946	1.67946		0.00133714	0.00137475	0.00135912	0.001357	1.357		0.00129371	0.00128363	0.00137272	0.00131669	1.31669		0.00110179	0.000986451	0.00100931	0.00103252	1.03252		0.000883222	0.000898192	0.000887806	0.00088974	0.88974		0.000724163	0.000776329	0.000861244	0.000787245	0.787245
0.00172805	0.00166276	0.00167531	0.0016887	1.6887		0.0013368	0.00138327	0.00135933	0.0013598	1.3598		0.00130144	0.00128862	0.00137975	0.00132327	1.32327		0.00110239	0.000991241	0.00101694	0.00103686	1.03686		0.000886458	0.000910235	0.000889669	0.000895454	0.895454		0.000728524	0.00078259	0.000859094	0.000790069	0.790069
0.00173223	0.0016746	0.00168608	0.00169764	1.69764		0.00133691	0.00139134	0.00135937	0.00136254	1.36254		0.00130867	0.00129387	0.00138676	0.00132977	1.32977		0.00110297	0.000995762	0.00102481	0.00104118	1.04118		0.000890014	0.000921519	0.000891417	0.000900983	0.900983		0.000733443	0.000789451	0.000856781	0.000793225	0.793225
0.00173589	0.00168592	0.00169686	0.00170623	1.70623		0.00133769	0.00139899	0.0013594	0.00136536	1.36536		0.00131536	0.00129942	0.00139358	0.00133612	1.33612		0.00110353	0.000999951	0.00103283	0.00104544	1.04544		0.000893721	0.000931991	0.000892901	0.000906204	0.906204		0.000738874	0.000796833	0.000854374	0.000796694	0.796694
0.00173902	0.00169661	0.00170769	0.00171444	1.71444		0.00133939	0.00140628	0.00135963	0.00136843	1.36843		0.00132144	0.00130529	0.00140002	0.00134225	1.34225		0.00110405	0.00100376	0.00104094	0.00104959	1.04959		0.000897414	0.000941629	0.000894001	0.000911015	0.911015		0.000744785	0.000804637	0.000851969	0.000800464	0.800464
0.00174161	0.00170658	0.00171862	0.00172227	1.72227		0.00134219	0.00141333	0.00136023	0.00137191	1.37191		0.00132691	0.00131145	0.00140589	0.00134808	1.34808		0.00110453	0.00100716	0.00104904	0.00105358	1.05358		0.00090095	0.000950437	0.000894626	0.000915337	0.915337		0.000751163	0.00081274	0.000849689	0.000804531	0.804531
0.00174365	0.00171581	0.00172969	0.00172972	1.72972		0.00134629	0.00142025	0.00136134	0.00137596	1.37596		0.00133177	0.0013179	0.00141102	0.00135356	1.35356		0.00110493	0.00101012	0.00105705	0.00105737	1.05737		0.000904214	0.000958438	0.000894709	0.00091912	0.91912		0.000757999	0.000820998	0.000847678	0.000808892	0.808892
0.00174517	0.00172432	0.00174097	0.00173682	1.73682		0.00135184	0.00142721	0.0013631	0.00138072	1.38072		0.00133605	0.0013246	0.00141527	0.00135864	1.35864		0.00110523	0.00101263	0.0010649	0.00106092	1.06092		0.000907127	0.000965674	0.000894206	0.000922336	0.922336		0.000765268	0.000829248	0.000846074	0.00081353	0.81353
0.0017462	0.00173219	0.00175252	0.00174363	1.74363		0.00135895	0.0014344	0.00136564	0.00138633	1.38633		0.0013398	0.00133151	0.00141851	0.00136328	1.36328		0.00110538	0.00101471	0.00107253	0.00106421	1.06421		0.000909642	0.000972196	0.000893093	0.000924977	0.924977		0.000772927	0.000837334	0.00084499	0.000818417	0.818417
0.00174682	0.00173951	0.00176437	0.00175023	1.75023		0.00136769	0.00144201	0.00136905	0.00139292	1.39292		0.00134311	0.00133861	0.00142063	0.00136745	1.36745		0.00110536	0.00101635	0.00107992	0.00106721	1.06721		0.000911734	0.000978055	0.000891374	0.000927054	0.927054		0.000780915	0.000845131	0.000844515	0.00082352	0.82352
0.00174719	0.00174638	0.00177659	0.00175672	1.75672		0.00137809	0.00145024	0.00137338	0.00140057	1.40057		0.00134606	0.00134585	0.00142157	0.00137116	1.37116		0.0011051	0.00101757	0.00108705	0.0010699	1.0699		0.000913397	0.000983295	0.000889079	0.00092859	0.92859		0.000789166	0.000852555	0.000844725	0.000828815	0.828815
0.0017475	0.0017529	0.0017892	0.0017632	1.7632		0.00139011	0.00145927	0.00137865	0.00140934	1.40934		0.00134873	0.00135322	0.00142129	0.00137441	1.37441		0.00110458	0.0010184	0.00109389	0.00107229	1.07229		0.000914635	0.000987949	0.000886262	0.000929615	0.929615		0.000797616	0.000859566	0.000845686	0.000834289	0.834289
0.00174793	0.00175921	0.00180225	0.0017698	1.7698		0.00140366	0.00146923	0.00138486	0.00141925	1.41925		0.00135122	0.00136069	0.00141982	0.00137724	1.37724		0.00110376	0.0010189	0.00110045	0.00107437	1.07437		0.000915464	0.000992038	0.000882996	0.000930166	0.930166		0.000806215	0.000866155	0.000847444	0.000839938	0.839938
0.00174872	0.00176541	0.00181576	0.00177663	1.77663		0.00141864	0.00148022	0.00139195	0.00143027	1.43027		0.00135357	0.00136823	0.00141721	0.00137967	1.37967		0.00110264	0.00101911	0.00110675	0.00107617	1.07617		0.000915917	0.000995584	0.000879369	0.00093029	0.93029		0.000814932	0.000872337	0.000850017	0.000845762	0.845762
0.00175003	0.00177162	0.00182976	0.00178381	1.78381		0.00143489	0.00149228	0.00139986	0.00144234	1.44234		0.00135585	0.00137579	0.00141357	0.00138174	1.38174		0.00110123	0.00101912	0.00111283	0.00107772	1.07772		0.000916064	0.000998622	0.000875498	0.000930061	0.930061		0.000823756	0.000878138	0.000853389	0.000851761	0.851761
0.00175206	0.00177797	0.00184425	0.00179143	1.79143		0.00145223	0.00150543	0.00140849	0.00145538	1.45538		0.00135809	0.00138332	0.00140906	0.00138349	1.38349		0.00109955	0.001019	0.00111871	0.00107909	1.07909		0.000916013	0.00100121	0.000871532	0.000929583	0.929583		0.000832687	0.000883601	0.000857517	0.000857935	0.857935
0.00175495	0.00178456	0.00185921	0.00179958	1.79958		0.00147046	0.00151963	0.00141771	0.00146927	1.46927		0.00136031	0.00139074	0.00140383	0.00138496	1.38496		0.00109767	0.00101885	0.00112443	0.00108032	1.08032		0.000915903	0.0010034	0.000867639	0.00092898	0.92898		0.000841742	0.000888799	0.000862333	0.000864291	0.864291
0.00175886	0.00179154	0.00187461	0.00180834	1.80834		0.00148929	0.00153479	0.00142738	0.00148382	1.48382		0.00136254	0.00139798	0.00139812	0.00138621	1.38621		0.00109569	0.00101877	0.00113	0.00108149	1.08149		0.000915886	0.00100527	0.000864009	0.000928389	0.928389		0.000850951	0.000893829	0.000867756	0.000870845	0.870845
0.0017639	0.00179903	0.0018904	0.00181778	1.81778		0.00150845	0.00155079	0.00143733	0.00149886	1.49886		0.00136482	0.00140494	0.00139215	0.0013873	1.3873		0.00109373	0.00101887	0.00113543	0.00108267	1.08267		0.000916129	0.00100691	0.000860841	0.000927961	0.927961		0.000860346	0.000898803	0.000873696	0.000877615	0.877615
0.00177018	0.00180717	0.00190651	0.00182795	1.82795		0.00152766	0.00156746	0.0014474	0.00151417	1.51417		0.00136718	0.00141151	0.00138619	0.00138829	1.38829		0.00109192	0.00101924	0.00114071	0.00108396	1.08396		0.000916807	0.00100841	0.000858337	0.000927852	0.927852		0.000869955	0.00090382	0.000880057	0.000884611	0.884611
0.00177777	0.00181611	0.00192285	0.00183891	1.83891		0.00154663	0.00158461	0.00145745	0.00152956	1.52956		0.00136962	0.00141762	0.0013805	0.00138925	1.38925		0.00109043	0.00101999	0.00114585	0.00108542	1.08542		0.000918088	0.00100986	0.000856691	0.000928215	0.928215		0.000879792	0.000908953	0.000886738	0.000891827	0.891827
0.00178669	0.00182598	0.00193935	0.00185068	1.85068		0.00156507	0.00160205	0.0014674	0.00154484	1.54484		0.00137215	0.00142319	0.00137533	0.00139023	1.39023		0.00108942	0.00102116	0.00115084	0.00108714	1.08714		0.000920118	0.00101137	0.000856065	0.000929184	0.929184		0.000889845	0.000914245	0.000893632	0.000899241	0.899241
0.00179694	0.00183692	0.00195592	0.00186326	1.86326		0.00158271	0.00161958	0.00147721	0.00155983	1.55983		0.00137476	0.00142819	0.00137092	0.00139129	1.39129		0.00108902	0.0010228	0.00115566	0.00108916	1.08916		0.000923007	0.00101301	0.000856588	0.000930868	0.930868		0.000900078	0.00091971	0.00090062	0.000906803	0.906803
0.0018085	0.00184904	0.00197246	0.00187667	1.87667		0.00159932	0.00163699	0.00148688	0.00157439	1.57439		0.00137742	0.00143261	0.0013675	0.00139251	1.39251		0.00108937	0.00102493	0.0011603	0.00109153	1.09153		0.000926845	0.00101485	0.000858348	0.000933348	0.933348		0.00091043	0.000925342	0.000907585	0.000914452	0.914452
0.00182133	0.00186242	0.00198889	0.00189088	1.89088		0.0016147	0.00165408	0.00149643	0.0015884	1.5884		0.0013801	0.00143643	0.00136527	0.00139393	1.39393		0.00109056	0.00102753	0.00116474	0.00109428	1.09428		0.000931691	0.00101695	0.000861395	0.00093668	0.93668		0.000920828	0.00093111	0.000914422	0.00092212	0.92212
0.0018354	0.00187711	0.00200513	0.00190588	1.90588		0.00162876	0.00167063	0.00150592	0.00160177	1.60177		0.00138277	0.0014397	0.00136435	0.00139561	1.39561		0.00109267	0.00103056	0.00116896	0.0010974	1.0974		0.000937578	0.00101936	0.000865738	0.000940892	0.940892		0.000931189	0.000936974	0.000921061	0.000929741	0.929741
0.00185063	0.00189312	0.00202112	0.00192162	1.92162		0.00164142	0.00168645	0.0015154	0.00161442	1.61442		0.0013854	0.00144244	0.00136484	0.00139756	1.39756		0.00109575	0.001034	0.00117292	0.00110089	1.10089		0.00094451	0.00102211	0.000871347	0.000945989	0.945989		0.000941438	0.000942877	0.000927476	0.000937263	0.937263
0.00186692	0.0019104	0.00203685	0.00193806	1.93806		0.00165267	0.00170137	0.00152496	0.00162633	1.62633		0.00138796	0.00144469	0.00136678	0.00139981	1.39981		0.00109982	0.0010378	0.0011766	0.00110474	1.10474		0.000952472	0.00102521	0.00087816	0.000951948	0.951948		0.000951502	0.000948754	0.000933683	0.000944646	0.944646
0.00188414	0.00192892	0.0020523	0.00195512	1.95512		0.00166255	0.00171527	0.00153469	0.00163751	1.63751		0.00139042	0.00144649	0.00137018	0.00140236	1.40236		0.00110485	0.00104192	0.00117995	0.00110891	1.10891		0.000961431	0.00102868	0.000886081	0.000958731	0.958731		0.000961308	0.000954539	0.000939736	0.000951861	0.951861
0.00190212	0.00194861	0.00206748	0.00197274	1.97274		0.00167114	0.00172808	0.00154472	0.00164798	1.64798		0.00139277	0.00144791	0.00137498	0.00140522	1.40522		0.00111081	0.00104635	0.00118295	0.00111337	1.11337		0.00097134	0.00103252	0.00089499	0.000966283	0.966283		0.00097077	0.00096017	0.000945711	0.000958884	0.958884
0.00192069	0.00196939	0.00208242	0.00199083	1.99083		0.00167857	0.00173979	0.00155513	0.00165783	1.65783		0.00139498	0.00144904	0.00138108	0.00140836	1.40836		0.00111759	0.00105106	0.00118557	0.00111808	1.11808		0.000982139	0.00103672	0.000904739	0.000974532	0.974532		0.00097979	0.000965596	0.000951691	0.000965692	0.965692
0.00193969	0.00199115	0.00209713	0.00200933	2.00933		0.001685	0.00175044	0.00156604	0.00166716	1.66716		0.00139703	0.00144996	0.00138831	0.00141177	1.41177		0.0011251	0.00105608	0.00118779	0.00112299	1.12299		0.000993738	0.00104126	0.000915158	0.000983386	0.983386		0.000988268	0.000970796	0.000957758	0.000972274	0.972274
0.001959	0.00201377	0.00211166	0.00202814	2.02814		0.00169064	0.00176013	0.0015775	0.00167609	1.67609		0.00139892	0.00145077	0.00139647	0.00141539	1.41539		0.0011332	0.00106142	0.00118959	0.00112807	1.12807		0.00100602	0.0010461	0.000926063	0.000992726	0.992726		0.000996113	0.000975774	0.000963996	0.000978628	0.978628
0.00197852	0.00203709	0.00212606	0.00204722	2.04722		0.00169571	0.00176896	0.00158956	0.00168474	1.68474		0.00140059	0.00145158	0.00140529	0.00141915	1.41915		0.00114175	0.00106708	0.00119095	0.00113326	1.13326		0.00101883	0.00105113	0.00093726	0.00100241	1.00241		0.00100325	0.000980543	0.000970495	0.000984763	0.984763
0.0019982	0.00206095	0.00214038	0.00206651	2.06651		0.00170045	0.00177711	0.00160225	0.00169327	1.69327		0.00140201	0.00145248	0.00141449	0.00142299	1.42299		0.00115062	0.00107308	0.00119185	0.00113852	1.13852		0.001032	0.00105624	0.000948538	0.00101226	1.01226		0.00100963	0.000985117	0.000977343	0.000990696	0.990696
0.00201804	0.00208518	0.00215473	0.00208598	2.08598		0.00170515	0.00178478	0.00161555	0.00170183	1.70183		0.00140314	0.00145354	0.0014238	0.00142683	1.42683		0.00115967	0.00107944	0.00119232	0.00114381	1.14381		0.00104532	0.00106128	0.000959679	0.00102209	1.02209		0.00101522	0.000989512	0.000984614	0.000996448	0.996448
0.00203804	0.00210961	0.00216919	0.00210561	2.10561		0.00171005	0.00179219	0.00162947	0.00171057	1.71057		0.00140394	0.00145484	0.00143293	0.00143057	1.43057		0.00116877	0.00108616	0.00119239	0.00114911	1.14911		0.00105861	0.00106612	0.000970472	0.00103173	1.03173		0.00102003	0.000993746	0.000992359	0.00100204	1.00204
0.00205826	0.00213406	0.0021839	0.00212541	2.12541		0.00171539	0.00179953	0.00164396	0.00171963	1.71963		0.00140441	0.00145646	0.00144162	0.00143416	1.43416		0.00117778	0.00109325	0.00119212	0.00115438	1.15438		0.0010717	0.00107061	0.000980731	0.00104101	1.04101		0.0010241	0.000997846	0.0010006	0.00100752	1.00752
0.00207876	0.00215839	0.00219896	0.00214537	2.14537		0.00172136	0.001807	0.001659	0.00172912	1.72912		0.00140452	0.00145844	0.00144963	0.00143753	1.43753		0.00118661	0.00110068	0.00119159	0.00115962	1.15962		0.00108442	0.00107464	0.000990299	0.00104978	1.04978		0.00102748	0.00100187	0.00100935	0.0010129	1.0129
0.00209965	0.00218242	0.00221451	0.00216553	2.16553		0.00172809	0.00181474	0.00167453	0.00173912	1.73912		0.0014043	0.0014608	0.00145679	0.00144063	1.44063		0.00119515	0.00110842	0.00119089	0.00116482	1.16482		0.00109665	0.00107811	0.000999051	0.00105794	1.05794		0.00103024	0.00100588	0.0010186	0.00101824	1.01824
0.00212101	0.00220604	0.00223066	0.0021859	2.1859		0.00173569	0.00182288	0.00169049	0.00174968	1.74968		0.00140378	0.00146354	0.00146293	0.00144342	1.44342		0.00120338	0.00111646	0.00119012	0.00116999	1.16999		0.0011083	0.00108098	0.0010069	0.00106539	1.06539		0.00103246	0.00100999	0.00102832	0.00102359	1.02359
0.00214293	0.00222912	0.0022475	0.00220652	2.20652		0.00174419	0.0018315	0.00170683	0.00176084	1.76084		0.00140302	0.00146658	0.00146796	0.00144585	1.44585		0.00121126	0.00112473	0.0011894	0.00117513	1.17513		0.00111931	0.00108321	0.0010138	0.00107211	1.07211		0.00103421	0.00101428	0.00103847	0.00102899	1.02899
0.00216551	0.00225157	0.00226513	0.0022274	2.2274		0.00175361	0.00184068	0.00172352	0.0017726	1.7726		0.00140209	0.00146988	0.00147181	0.00144793	1.44793		0.00121882	0.00113322	0.00118881	0.00118028	1.18028		0.00112963	0.00108484	0.00101977	0.00107808	1.07808		0.00103561	0.00101883	0.00104899	0.00103447	1.03447
0.00218878	0.00227334	0.00228358	0.00224857	2.24857		0.00176394	0.00185044	0.0017405	0.00178496	1.78496		0.00140105	0.00147335	0.00147447	0.00144962	1.44962		0.00122605	0.0011419	0.00118848	0.00118548	1.18548		0.00113925	0.00108589	0.00102484	0.00108333	1.08333		0.00103677	0.00102367	0.00105978	0.00104007	1.04007
0.00221277	0.0022944	0.00230285	0.00227001	2.27001		0.0017751	0.00186081	0.00175775	0.00179789	1.79789		0.00139998	0.00147693	0.00147598	0.00145096	1.45096		0.00123297	0.00115073	0.00118851	0.00119074	1.19074		0.00114818	0.00108645	0.00102909	0.00108791	1.08791		0.00103782	0.0010288	0.00107075	0.00104579	1.04579
0.0022375	0.00231474	0.00232294	0.00229173	2.29173		0.00178704	0.00187179	0.00177525	0.00181136	1.81136		0.00139895	0.00148054	0.00147643	0.00145197	1.45197		0.00123961	0.00115968	0.00118901	0.0011961	1.1961		0.00115641	0.00108661	0.00103263	0.00109189	1.09189		0.0010389	0.00103423	0.00108171	0.00105161	1.05161
0.00226301	0.00233434	0.00234377	0.0023137	2.3137		0.00179968	0.00188337	0.00179296	0.00182534	1.82534		0.00139802	0.00148412	0.00147597	0.0014527	1.4527		0.00124596	0.00116874	0.00119008	0.00120159	1.20159		0.00116399	0.00108649	0.00103557	0.00109535	1.09535		0.00104017	0.0010399	0.00109249	0.00105752	1.05752
0.00228933	0.00235322	0.00236524	0.00233593	2.33593		0.00181297	0.0018955	0.00181087	0.00183978	1.83978		0.0013973	0.00148762	0.00147478	0.00145324	1.45324		0.00125206	0.00117787	0.0011918	0.00120724	1.20724		0.00117093	0.0010862	0.001038	0.00109838	1.09838		0.00104175	0.00104575	0.00110289	0.00106347	1.06347
0.00231652	0.00237142	0.00238726	0.0023584	2.3584		0.00182681	0.00190812	0.00182891	0.00185462	1.85462		0.0013969	0.001491	0.0014731	0.00145367	1.45367		0.0012579	0.00118705	0.00119426	0.00121307	1.21307		0.00117726	0.00108587	0.00104007	0.00110106	1.10106		0.00104378	0.0010517	0.00111277	0.00106942	1.06942
0.00234462	0.00238905	0.00240969	0.00238112	2.38112		0.00184113	0.00192117	0.00184702	0.00186977	1.86977		0.00139695	0.00149422	0.00147116	0.00145411	1.45411		0.00126353	0.00119626	0.00119756	0.00121912	1.21912		0.00118302	0.00108559	0.00104188	0.0011035	1.1035		0.00104633	0.00105763	0.001122	0.00107532	1.07532
0.00237363	0.00240622	0.00243243	0.00240409	2.40409		0.0018558	0.00193454	0.00186513	0.00188516	1.88516		0.00139755	0.0014973	0.00146924	0.0014547	1.4547		0.00126898	0.00120547	0.00120175	0.0012254	1.2254		0.00118824	0.0010855	0.00104357	0.00110577	1.10577		0.00104942	0.00106344	0.00113049	0.00108112	1.08112
0.00240354	0.00242308	0.00245538	0.00242733	2.42733		0.00187069	0.00194818	0.00188317	0.00190068	1.90068		0.0013988	0.00150025	0.00146764	0.00145556	1.45556		0.0012743	0.00121463	0.00120689	0.00123194	1.23194		0.00119298	0.00108572	0.00104529	0.00110799	1.10799		0.00105304	0.00106904	0.00113817	0.00108675	1.08675
0.00243428	0.00243982	0.00247844	0.00245085	2.45085		0.00188569	0.00196201	0.00190106	0.00191625	1.91625		0.00140078	0.00150316	0.00146664	0.00145686	1.45686		0.00127951	0.00122374	0.001213	0.00123875	1.23875		0.00119728	0.00108637	0.00104716	0.00111027	1.11027		0.00105714	0.00107435	0.00114501	0.00109217	1.09217
0.00246577	0.00245659	0.00250153	0.00247463	2.47463		0.00190069	0.00197597	0.00191871	0.00193179	1.93179		0.00140355	0.00150613	0.00146654	0.00145874	1.45874		0.00128463	0.00123277	0.00122007	0.00124582	1.24582		0.00120122	0.00108757	0.00104933	0.00111271	1.11271		0.00106164	0.00107934	0.00115098	0.00109732	1.09732
0.00249788	0.00247357	0.00252457	0.00249867	2.49867		0.00191561	0.00199001	0.00193608	0.00194723	1.94723		0.00140714	0.00150928	0.00146759	0.00146134	1.46134		0.00128969	0.00124174	0.00122801	0.00125315	1.25315		0.00120488	0.0010894	0.00105194	0.00111541	1.11541		0.00106642	0.001084	0.00115611	0.00110218	1.10218
0.00253045	0.00249091	0.00254751	0.00252296	2.52296		0.00193039	0.00200409	0.0019531	0.00196253	1.96253		0.00141157	0.00151274	0.00146998	0.00146476	1.46476		0.00129468	0.00125066	0.00123673	0.00126069	1.26069		0.00120831	0.00109195	0.00105511	0.00111846	1.11846		0.0010714	0.00108833	0.00116044	0.00110672	1.10672
0.00256333	0.00250875	0.00257029	0.00254746	2.54746		0.00194502	0.00201818	0.00196973	0.00197764	1.97764		0.00141685	0.00151662	0.00147385	0.00146911	1.46911		0.00129958	0.00125953	0.00124607	0.0012684	1.2684		0.00121155	0.00109525	0.00105897	0.00112192	1.12192		0.00107645	0.00109232	0.00116404	0.00111094	1.11094
0.00259632	0.00252723	0.00259291	0.00257215	2.57215		0.00195949	0.00203229	0.00198595	0.00199258	1.99258		0.00142299	0.00152105	0.0014793	0.00147444	1.47444		0.00130439	0.00126839	0.00125589	0.00127622	1.27622		0.00121459	0.00109933	0.00106357	0.00112583	1.12583		0.00108148	0.00109598	0.00116697	0.00111481	1.11481
0.00262927	0.00254641	0.00261537	0.00259702	2.59702		0.00197385	0.00204644	0.00200174	0.00200734	2.00734		0.00142998	0.00152611	0.00148633	0.00148081	1.48081		0.00130905	0.00127723	0.00126601	0.0012841	1.2841		0.0012174	0.0011042	0.00106894	0.00113018	1.13018		0.00108638	0.00109931	0.0011693	0.00111833	1.11833
0.00266201	0.00256637	0.0026377	0.00262203	2.62203		0.00198813	0.00206063	0.00201717	0.00202197	2.02197		0.00143785	0.00153192	0.00149491	0.00148823	1.48823		0.00131351	0.00128608	0.00127625	0.00129195	1.29195		0.00121994	0.00110983	0.00107507	0.00113495	1.13495		0.00109107	0.0011023	0.0011711	0.00112149	1.12149
0.00269438	0.00258714	0.00265992	0.00264715	2.64715		0.00200239	0.00207488	0.00203227	0.00203651	2.03651		0.0014466	0.00153855	0.00150495	0.0014967	1.4967		0.0013177	0.00129494	0.00128645	0.0012997	1.2997		0.00122216	0.0011162	0.00108191	0.00114009	1.14009		0.00109546	0.00110498	0.00117246	0.0011243	1.1243
0.00272622	0.00260871	0.00268206	0.00267233	2.67233		0.0020167	0.00208923	0.0020471	0.00205101	2.05101		0.00145624	0.00154608	0.00151629	0.00150621	1.50621		0.00132157	0.00130384	0.00129645	0.00130729	1.30729		0.00122401	0.00112322	0.00108939	0.00114554	1.14554		0.00109948	0.00110744	0.00117349	0.0011268	1.1268
0.00275737	0.00263105	0.00270418	0.00269753	2.69753		0.00203114	0.00210371	0.00206175	0.00206553	2.06553		0.00146678	0.00155455	0.00152878	0.00151671	1.51671		0.00132506	0.00131282	0.00130609	0.00131466	1.31466		0.00122548	0.00113085	0.0010974	0.00115124	1.15124		0.00110305	0.00110978	0.00117435	0.00112906	1.12906
0.00278766	0.0026541	0.00272634	0.0027227	2.7227		0.0020458	0.00211837	0.0020763	0.00208016	2.08016		0.00147821	0.00156399	0.00154222	0.00152814	1.52814		0.00132815	0.00132188	0.00131522	0.00132175	1.32175		0.00122654	0.00113899	0.00110587	0.00115713	1.15713		0.00110613	0.00111215	0.0011752	0.00113116	1.13116
0.00281694	0.0026778	0.00274857	0.00274777	2.74777		0.00206077	0.00213331	0.00209088	0.00209499	2.09499		0.00149052	0.00157438	0.00155643	0.00154044	1.54044		0.00133082	0.00133107	0.00132369	0.00132853	1.32853		0.00122722	0.00114755	0.00111468	0.00116315	1.16315		0.00110872	0.00111468	0.0011762	0.0011332	1.1332
0.00284508	0.00270208	0.00277092	0.00277269	2.77269		0.00207614	0.00214863	0.00210565	0.00211014	2.11014		0.00150367	0.00158568	0.00157119	0.00155351	1.55351		0.00133308	0.00134043	0.00133137	0.00133496	1.33496		0.00122754	0.00115644	0.00112376	0.00116924	1.16924		0.00111085	0.00111748	0.00117751	0.00113528	1.13528
0.00287193	0.00272685	0.00279341	0.0027974	2.7974		0.00209199	0.00216445	0.00212076	0.00212573	2.12573		0.0015176	0.00159784	0.00158632	0.00156725	1.56725		0.00133494	0.00135003	0.00133814	0.00134103	1.34103		0.00122753	0.00116553	0.00113298	0.00117535	1.17535		0.00111259	0.00112069	0.00117927	0.00113752	1.13752
0.00289738	0.00275199	0.00281605	0.00282181	2.82181		0.00210846	0.00218089	0.00213637	0.00214191	2.14191		0.00153225	0.00161076	0.00160161	0.00158154	1.58154		0.00133641	0.00135993	0.00134391	0.00134675	1.34675		0.00122726	0.00117474	0.00114227	0.00118142	1.18142		0.00111404	0.00112438	0.00118163	0.00114002	1.14002
0.00292132	0.00277736	0.00283879	0.00284582	2.84582		0.00212564	0.00219809	0.00215264	0.00215879	2.15879		0.00154754	0.00162435	0.00161689	0.00159626	1.59626		0.00133752	0.00137021	0.00134863	0.00135212	1.35212		0.00122681	0.00118396	0.0011515	0.00118742	1.18742		0.00111536	0.00112865	0.00118468	0.00114289	1.14289
0.00294366	0.00280278	0.00286159	0.00286935	2.86935		0.00214368	0.00221617	0.00216972	0.00217652	2.17652		0.00156338	0.00163845	0.00163199	0.00161127	1.61127		0.00133826	0.00138094	0.00135228	0.00135716	1.35716		0.00122625	0.0011931	0.0011606	0.00119332	1.19332		0.0011167	0.00113356	0.0011885	0.00114625	1.14625
0.00296438	0.00282811	0.00288437	0.00289229	2.89229		0.00216271	0.00223525	0.00218773	0.00219523	2.19523		0.00157967	0.00165293	0.00164677	0.00162645	1.62645		0.00133867	0.00139218	0.00135493	0.00136193	1.36193		0.00122567	0.00120208	0.00116945	0.00119907	1.19907		0.00111825	0.00113914	0.00119318	0.00115019	1.15019
0.00298348	0.00285321	0.00290706	0.00291458	2.91458		0.00218285	0.00225545	0.00220678	0.00221503	2.21503		0.00159629	0.00166762	0.0016611	0.00164167	1.64167		0.0013388	0.00140397	0.00135668	0.00136649	1.36649		0.00122516	0.00121079	0.00117795	0.00120464	1.20464		0.00112016	0.00114537	0.00119875	0.00115476	1.15476
0.00300101	0.00287797	0.00292957	0.00293618	2.93618		0.00220423	0.00227687	0.00222697	0.00223602	2.23602		0.00161313	0.00168238	0.0016749	0.0016568	1.6568		0.00133873	0.00141634	0.00135772	0.00137093	1.37093		0.00122479	0.00121916	0.00118602	0.00120999	1.20999		0.00112258	0.00115221	0.00120525	0.00116001	1.16001
0.00301705	0.00290228	0.00295187	0.00295707	2.95707		0.00222692	0.00229957	0.00224831	0.00225827	2.25827		0.00163008	0.0016971	0.00168809	0.00167176	1.67176		0.00133856	0.00142928	0.00135828	0.00137537	1.37537		0.00122462	0.00122712	0.00119358	0.00121511	1.21511		0.00112563	0.00115958	0.00121267	0.00116596	1.16596
0.00303172	0.00292606	0.00297389	0.00297722	2.97722		0.00225101	0.0023236	0.00227082	0.00228181	2.28181		0.00164704	0.00171167	0.00170064	0.00168645	1.68645		0.00133841	0.00144274	0.00135864	0.00137993	1.37993		0.00122476	0.00123462	0.00120061	0.00121999	1.21999		0.00112938	0.00116742	0.00122098	0.0011726	1.1726
0.00304514	0.00294921	0.00299559	0.00299665	2.99665		0.00227653	0.00234897	0.00229444	0.00230665	2.30665		0.00166391	0.00172604	0.00171257	0.00170084	1.70084		0.00133838	0.00145667	0.0013591	0.00138472	1.38472		0.00122528	0.00124162	0.00120713	0.00122468	1.22468		0.0011339	0.00117566	0.00123014	0.0011799	1.1799
0.00305743	0.00297169	0.00301693	0.00301535	3.01535		0.00230349	0.00237566	0.00231909	0.00233275	2.33275		0.00168062	0.00174015	0.00172396	0.00171491	1.71491		0.0013386	0.001471	0.00135998	0.00138986	1.38986		0.00122631	0.00124812	0.00121319	0.00122921	1.22921		0.00113917	0.00118424	0.00124009	0.00118783	1.18783
0.00306873	0.00299344	0.00303786	0.00303334	3.03334		0.00233184	0.00240363	0.00234468	0.00236005	2.36005		0.00169711	0.00175398	0.00173492	0.00172867	1.72867		0.00133922	0.00148567	0.00136158	0.00139549	1.39549		0.00122793	0.00125412	0.00121886	0.00123364	1.23364		0.00114521	0.00119308	0.00125073	0.00119634	1.19634
0.00307917	0.00301444	0.00305833	0.00305065	3.05065		0.0023615	0.00243279	0.00237106	0.00238845	2.38845		0.00171336	0.00176754	0.00174559	0.00174216	1.74216		0.00134037	0.0015006	0.00136418	0.00140172	1.40172		0.00123021	0.00125967	0.00122422	0.00123803	1.23803		0.00115198	0.00120213	0.00126197	0.00120536	1.20536
0.00308888	0.00303463	0.00307831	0.00306727	3.06727		0.00239236	0.00246301	0.00239808	0.00241782	2.41782		0.00172936	0.00178084	0.00175611	0.00175544	1.75544		0.00134221	0.00151573	0.00136801	0.00140865	1.40865		0.00123318	0.00126483	0.00122936	0.00124246	1.24246		0.00115944	0.00121127	0.00127365	0.00121479	1.21479
0.00309796	0.00305397	0.00309772	0.00308322	3.08322		0.00242427	0.00249412	0.00242558	0.00244799	2.44799		0.00174515	0.00179393	0.00176665	0.00176858	1.76858		0.00134488	0.00153097	0.00137326	0.00141637	1.41637		0.00123686	0.00126966	0.00123438	0.00124697	1.24697		0.00116759	0.0012204	0.00128558	0.00122452	1.22452
0.00310649	0.00307241	0.0031165	0.00309847	3.09847		0.00245705	0.00252588	0.0024534	0.00247878	2.47878		0.00176078	0.00180685	0.00177737	0.00178167	1.78167		0.00134852	0.00154628	0.00138006	0.00142495	1.42495		0.00124121	0.00127427	0.00123934	0.0012516	1.2516		0.00117638	0.00122942	0.00129753	0.00123444	1.23444
0.00311451	0.00308988	0.00313457	0.00311299	3.11299		0.00249051	0.00255803	0.00248142	0.00250999	2.50999		0.00177634	0.0018197	0.00178842	0.00179482	1.79482		0.00135323	0.00156159	0.0013885	0.00143444	1.43444		0.00124619	0.00127875	0.0012443	0.00125641	1.25641		0.00118582	0.00123822	0.00130926	0.00124443	1.24443
0.00312206	0.00310629	0.00315186	0.00312673	3.12673		0.00252444	0.00259026	0.00250946	0.00254139	2.54139		0.00179191	0.00183258	0.00179992	0.00180814	1.80814		0.00135914	0.00157685	0.00139861	0.00144487	1.44487		0.00125174	0.00128324	0.00124933	0.00126144	1.26144		0.00119588	0.00124673	0.00132052	0.00125438	1.25438
0.00312911	0.00312153	0.0031683	0.00313964	3.13964		0.00255862	0.00262228	0.00253737	0.00257276	2.57276		0.00180763	0.0018456	0.00181202	0.00182175	1.82175		0.00136634	0.001592	0.00141035	0.00145623	1.45623		0.00125779	0.00128788	0.00125449	0.00126672	1.26672		0.00120654	0.00125487	0.00133111	0.00126417	1.26417
0.00313564	0.00313551	0.0031838	0.00315165	3.15165		0.00259284	0.00265376	0.00256502	0.00260387	2.60387		0.0018236	0.00185888	0.00182486	0.00183578	1.83578		0.00137488	0.00160698	0.00142362	0.00146849	1.46849		0.00126425	0.00129283	0.00125983	0.0012723	1.2723		0.00121775	0.00126259	0.00134089	0.00127374	1.27374
0.00314158	0.00314813	0.00319831	0.00316267	3.16267		0.00262688	0.00268442	0.00259229	0.00263453	2.63453		0.00183997	0.00187256	0.00183859	0.00185038	1.85038		0.00138482	0.00162172	0.00143824	0.00148159	1.48159		0.00127107	0.00129825	0.00126542	0.00127825	1.27825		0.00122949	0.00126985	0.00134975	0.00128303	1.28303
0.00314688	0.00315934	0.00321172	0.00317265	3.17265		0.00266054	0.00271401	0.00261913	0.00266456	2.66456		0.00185686	0.00188677	0.00185336	0.00186566	1.86566		0.00139618	0.00163616	0.001454	0.00149545	1.49545		0.0012782	0.00130431	0.00127132	0.00128461	1.28461		0.00124172	0.00127666	0.00135762	0.001292	1.292
0.00315147	0.00316908	0.00322396	0.0031815	3.1815		0.00269361	0.00274231	0.00264551	0.00269381	2.69381		0.0018744	0.0019016	0.00186929	0.00188176	1.88176		0.00140896	0.00165022	0.00147062	0.00150994	1.50994		0.0012856	0.00131115	0.00127757	0.00129144	1.29144		0.00125439	0.00128305	0.00136451	0.00130065	1.30065
0.00315528	0.00317731	0.00323491	0.00318917	3.18917		0.00272588	0.00276912	0.00267145	0.00272215	2.72215		0.00189272	0.00191717	0.00188649	0.00189879	1.89879		0.00142315	0.00166385	0.0014878	0.00152493	1.52493		0.00129323	0.00131887	0.0012842	0.00129877	1.29877		0.00126747	0.00128907	0.00137044	0.00130899	1.30899
0.00315822	0.00318403	0.00324448	0.00319558	3.19558		0.00275717	0.0027943	0.00269698	0.00274948	2.74948		0.00191191	0.00193356	0.00190502	0.00191683	1.91683		0.0014387	0.00167699	0.00150517	0.00154029	1.54029		0.00130108	0.00132758	0.00129123	0.00130663	1.30663		0.00128089	0.00129481	0.00137551	0.00131707	1.31707
0.00316022	0.00318926	0.00325254	0.00320068	3.20068		0.00278733	0.00281771	0.00272214	0.00277573	2.77573		0.00193204	0.00195082	0.00192492	0.00193593	1.93593		0.0014555	0.00168959	0.00152241	0.00155583	1.55583		0.00130912	0.0013373	0.00129869	0.00131504	1.31504		0.00129461	0.00130036	0.00137982	0.00132493	1.32493
0.00316118	0.00319305	0.003259	0.00320441	3.20441		0.00281627	0.00283931	0.00274698	0.00280085	2.80085		0.00195317	0.00196898	0.00194617	0.00195611	1.95611		0.00147346	0.00170162	0.00153918	0.00157142	1.57142		0.00131731	0.00134805	0.00130658	0.00132398	1.32398		0.00130858	0.0013058	0.0013835	0.00133263	1.33263
0.003161	0.00319547	0.00326377	0.00320675	3.20675		0.00284393	0.00285904	0.00277156	0.00282484	2.82484		0.00197528	0.00198808	0.00196871	0.00197736	1.97736		0.00149241	0.00171305	0.00155517	0.00158688	1.58688		0.00132564	0.00135978	0.00131486	0.00133343	1.33343		0.00132276	0.0013112	0.00138672	0.00134023	1.34023
0.0031596	0.00319657	0.00326679	0.00320765	3.20765		0.00287028	0.00287693	0.00279595	0.00284772	2.84772		0.00199834	0.00200813	0.00199244	0.00199964	1.99964		0.0015122	0.00172389	0.00157013	0.00160207	1.60207		0.00133405	0.00137242	0.00132352	0.00134333	1.34333		0.00133708	0.00131664	0.00138965	0.00134779	1.34779
0.00315691	0.0031964	0.00326803	0.00320711	3.20711		0.00289532	0.00289305	0.00282019	0.00286952	2.86952		0.00202226	0.00202916	0.00201722	0.00202288	2.02288		0.00153263	0.00173414	0.00158386	0.00161688	1.61688		0.00134254	0.00138585	0.00133252	0.00135364	1.35364		0.00135147	0.0013222	0.00139248	0.00135538	1.35538
0.00315287	0.00319502	0.00326744	0.00320511	3.20511		0.00291901	0.00290748	0.00284437	0.00289029	2.89029		0.00204693	0.00205115	0.0020429	0.00204699	2.04699		0.00155348	0.00174381	0.00159625	0.00163118	1.63118		0.0013511	0.00139992	0.00134186	0.00136429	1.36429		0.00136585	0.00132795	0.00139543	0.00136308	1.36308
0.0031474	0.00319249	0.00326499	0.00320163	3.20163		0.00294137	0.00292035	0.00286851	0.00291007	2.91007		0.00207223	0.0020741	0.00206931	0.00207188	2.07188		0.00157453	0.00175288	0.00160725	0.00164489	1.64489		0.00135974	0.00141444	0.00135155	0.00137524	1.37524		0.00138012	0.001334	0.00139871	0.00137094	1.37094
0.00314044	0.00318887	0.00326065	0.00319665	3.19665		0.00296238	0.00293182	0.00289263	0.00292894	2.92894		0.00209804	0.00209796	0.00209626	0.00209742	2.09742		0.00159559	0.00176134	0.00161689	0.00165794	1.65794		0.00136849	0.00142921	0.0013616	0.00138643	1.38643		0.00139418	0.00134046	0.00140255	0.00137906	1.37906
0.0031319	0.00318424	0.00325439	0.00319018	3.19018		0.00298204	0.00294209	0.00291672	0.00294695	2.94695		0.00212425	0.00212266	0.00212359	0.0021235	2.1235		0.00161643	0.00176921	0.00162522	0.00167029	1.67029		0.00137739	0.00144399	0.00137207	0.00139781	1.39781		0.00140793	0.00134743	0.00140714	0.0013875	1.3875
0.00312171	0.00317868	0.00324619	0.00318219	3.18219		0.00300036	0.00295139	0.00294072	0.00296416	2.96416		0.00215074	0.00214814	0.00215112	0.00215	2.15		0.00163687	0.00177648	0.00163237	0.00168191	1.68191		0.00138646	0.00145857	0.00138298	0.00140934	1.40934		0.00142129	0.00135502	0.00141267	0.00139633	1.39633
0.0031098	0.00317225	0.00323604	0.0031727	3.1727		0.00301733	0.00295997	0.00296455	0.00298061	2.98061		0.00217736	0.00217431	0.0021787	0.00217679	2.17679		0.00165672	0.00178317	0.00163848	0.00169279	1.69279		0.00139575	0.00147273	0.00139438	0.00142095	1.42095		0.00143417	0.00136333	0.00141925	0.00140559	1.40559
0.00309614	0.00316501	0.00322392	0.00316169	3.16169		0.00303295	0.00296803	0.00298811	0.00299636	2.99636		0.002204	0.00220109	0.00220615	0.00220375	2.20375		0.00167581	0.00178931	0.00164374	0.00170295	1.70295		0.00140527	0.00148625	0.00140627	0.0014326	1.4326		0.00144654	0.00137244	0.00142695	0.00141531	1.41531
0.00308069	0.00315696	0.00320983	0.00314916	3.14916		0.00304725	0.0029758	0.00301126	0.00301144	3.01144		0.00223052	0.0022284	0.00223333	0.00223075	2.23075		0.00169397	0.00179493	0.00164833	0.00171241	1.71241		0.00141504	0.00149896	0.00141866	0.00144422	1.44422		0.00145838	0.00138238	0.00143577	0.00142551	1.42551
0.00306345	0.00314805	0.00319381	0.00313511	3.13511		0.00306027	0.00298344	0.00303384	0.00302585	3.02585		0.00225683	0.00225613	0.0022601	0.00225769	2.25769		0.00171107	0.00180008	0.00165246	0.0017212	1.7212		0.00142509	0.00151067	0.00143153	0.00145576	1.45576		0.00146971	0.00139318	0.00144567	0.00143619	1.43619
0.00304446	0.0031382	0.00317588	0.00311951	3.11951		0.00307206	0.00299108	0.00305566	0.0030396	3.0396		0.00228285	0.00228418	0.00228638	0.00228447	2.28447		0.001727	0.00180477	0.00165634	0.00172937	1.72937		0.00143542	0.00152126	0.00144485	0.00146718	1.46718		0.0014806	0.00140481	0.00145654	0.00144732	1.44732
0.00302374	0.00312727	0.00315608	0.00310236	3.10236		0.00308265	0.00299884	0.00307653	0.00305267	3.05267		0.00230852	0.00231248	0.00231208	0.00231103	2.31103		0.00174169	0.00180904	0.0016602	0.00173698	1.73698		0.00144603	0.00153065	0.00145861	0.00147843	1.47843		0.00149114	0.0014172	0.00146831	0.00145888	1.45888
0.00300133	0.00311509	0.00313448	0.00308363	3.08363		0.00309207	0.00300678	0.00309627	0.00306504	3.06504		0.00233381	0.00234096	0.00233718	0.00233732	2.33732		0.00175508	0.00181288	0.00166427	0.00174407	1.74407		0.00145694	0.00153878	0.00147275	0.00148949	1.48949		0.00150141	0.00143028	0.00148084	0.00147084	1.47084
0.00297729	0.00310146	0.00311115	0.0030633	3.0633		0.00310035	0.00301494	0.00311469	0.00307666	3.07666		0.00235873	0.00236957	0.00236169	0.00236333	2.36333		0.00176711	0.00181632	0.00166877	0.00175073	1.75073		0.00146819	0.00154564	0.0014872	0.00150034	1.50034		0.00151152	0.00144391	0.00149403	0.00148316	1.48316
0.00295167	0.00308619	0.00308615	0.00304134	3.04134		0.00310751	0.00302332	0.00313163	0.00308749	3.08749		0.00238329	0.00239827	0.00238569	0.00238908	2.38908		0.00177778	0.00181936	0.00167394	0.00175703	1.75703		0.00147981	0.00155128	0.00150189	0.001511	1.511		0.00152155	0.00145801	0.00150774	0.00149577	1.49577
0.00292455	0.00306907	0.00305955	0.00301772	3.01772		0.00311358	0.00303188	0.00314697	0.00309748	3.09748		0.00240749	0.00242707	0.00240927	0.00241461	2.41461		0.00178712	0.00182199	0.00168002	0.00176304	1.76304		0.00149189	0.00155579	0.00151672	0.00152146	1.52146		0.00153161	0.0014725	0.00152183	0.00150864	1.50864
0.002896	0.00304994	0.00303139	0.00299244	2.99244		0.00311858	0.00304056	0.00316058	0.00310657	3.10657		0.00243138	0.00245592	0.00243253	0.00243994	2.43994		0.0017952	0.00182418	0.00168721	0.00176886	1.76886		0.00150448	0.00155929	0.00153158	0.00153178	1.53178		0.00154177	0.00148731	0.00153616	0.00152174	1.52174
0.00286613	0.00302865	0.0030017	0.00296549	2.96549		0.00312253	0.00304927	0.00317242	0.00311474	3.11474		0.00245502	0.00248479	0.00245559	0.00246513	2.46513		0.00180213	0.00182594	0.00169565	0.00177458	1.77458		0.00151766	0.00156196	0.00154637	0.00154199	1.54199		0.00155212	0.0015024	0.00155064	0.00153505	1.53505
0.00283506	0.00300508	0.00297051	0.00293689	2.93689		0.00312547	0.00305794	0.00318244	0.00312195	3.12195		0.00247844	0.00251365	0.00247854	0.00249021	2.49021		0.00180806	0.00182726	0.00170547	0.00178026	1.78026		0.0015315	0.00156399	0.00156098	0.00155216	1.55216		0.00156273	0.00151771	0.00156519	0.00154854	1.54854
0.00280291	0.00297919	0.00293786	0.00290665	2.90665		0.00312749	0.00306649	0.00319063	0.0031282	3.1282		0.00250174	0.00254244	0.00250149	0.00251522	2.51522		0.00181315	0.00182817	0.00171671	0.00178601	1.78601		0.00154604	0.00156562	0.00157531	0.00156232	1.56232		0.00157369	0.00153317	0.00157977	0.00156221	1.56221
0.00276981	0.00295095	0.00290381	0.00287485	2.87485		0.00312867	0.00307482	0.003197	0.0031335	3.1335		0.00252498	0.00257113	0.00252453	0.00254021	2.54021		0.00181763	0.00182872	0.00172936	0.0017919	1.7919		0.0015613	0.0015671	0.00158924	0.00157255	1.57255		0.00158506	0.0015487	0.00159433	0.00157603	1.57603
0.00273592	0.00292034	0.00286842	0.00284156	2.84156		0.0031291	0.00308284	0.00320159	0.00313784	3.13784		0.00254824	0.00259967	0.00254772	0.00256521	2.56521		0.00182168	0.00182903	0.00174335	0.00179802	1.79802		0.00157723	0.00156868	0.00160268	0.00158286	1.58286		0.0015969	0.00156422	0.00160887	0.00159	1.59
0.00270143	0.00288741	0.00283181	0.00280688	2.80688		0.00312886	0.00309044	0.00320446	0.00314126	3.14126		0.00257161	0.00262805	0.00257113	0.00259026	2.59026		0.0018255	0.00182923	0.00175855	0.00180443	1.80443		0.00159377	0.00157064	0.00161554	0.00159331	1.59331		0.00160925	0.00157967	0.00162341	0.00160411	1.60411
0.0026665	0.0028522	0.00279407	0.00277092	2.77092		0.00312802	0.00309753	0.00320571	0.00314375	3.14375		0.00259513	0.00265625	0.00259481	0.0026154	2.6154		0.00182927	0.00182946	0.0017748	0.00181118	1.81118		0.00161085	0.00157322	0.00162777	0.00160395	1.60395		0.00162214	0.00159499	0.00163804	0.00161839	1.61839
0.00263129	0.00281483	0.00275534	0.00273382	2.73382		0.0031266	0.003104	0.00320543	0.00314534	3.14534		0.00261886	0.00268426	0.00261881	0.00264064	2.64064		0.00183316	0.00182985	0.00179191	0.0018183	1.8183		0.0016284	0.00157667	0.00163936	0.00161481	1.61481		0.00163558	0.00161013	0.00165282	0.00163284	1.63284
0.00259597	0.00277545	0.00271576	0.00269573	2.69573		0.00312457	0.00310979	0.00320373	0.00314603	3.14603		0.00264286	0.0027121	0.00264316	0.00266604	2.66604		0.00183732	0.00183054	0.00180963	0.00182583	1.82583		0.00164632	0.00158121	0.00165032	0.00162595	1.62595		0.0016496	0.00162505	0.00166789	0.00164751	1.64751
0.00256067	0.00273426	0.00267545	0.00265679	2.65679		0.00312189	0.00311483	0.0032007	0.00314581	3.14581		0.00266715	0.0027398	0.0026679	0.00269162	2.69162		0.00184193	0.00183167	0.00182773	0.00183378	1.83378		0.00166451	0.00158704	0.00166069	0.00163741	1.63741		0.00166422	0.00163973	0.00168339	0.00166245	1.66245
0.0025255	0.00269151	0.0026346	0.0026172	2.6172		0.00311849	0.00311906	0.00319644	0.00314466	3.14466		0.00269175	0.0027674	0.00269301	0.00271739	2.71739		0.00184711	0.00183333	0.00184596	0.00184213	1.84213		0.00168285	0.00159435	0.00167056	0.00164925	1.64925		0.00167943	0.00165419	0.00169947	0.00167769	1.67769
0.00249056	0.0026475	0.00259336	0.00257714	2.57714		0.00311426	0.00312245	0.00319106	0.00314259	3.14259		0.00271666	0.00279496	0.00271847	0.00274336	2.74336		0.00185296	0.00183565	0.00186404	0.00185088	1.85088		0.0017012	0.00160326	0.00168005	0.00166151	1.66151		0.00169524	0.00166842	0.00171627	0.00169331	1.69331
0.00245592	0.00260255	0.00255193	0.0025368	2.5368		0.00310913	0.00312494	0.00318466	0.00313958	3.13958		0.00274188	0.00282252	0.00274419	0.00276953	2.76953		0.00185955	0.00183872	0.00188174	0.00186	1.86		0.00171942	0.00161387	0.0016893	0.0016742	1.6742		0.0017116	0.00168248	0.00173391	0.00170933	1.70933
0.00242166	0.00255697	0.00251051	0.00249638	2.49638		0.00310302	0.0031265	0.00317734	0.00313562	3.13562		0.00276739	0.00285013	0.0027701	0.00279587	2.79587		0.00186688	0.00184262	0.00189882	0.00186944	1.86944		0.00173734	0.00162622	0.00169842	0.00168733	1.68733		0.00172847	0.0016964	0.00175247	0.00172578	1.72578
0.00238789	0.00251108	0.00246929	0.00245609	2.45609		0.00309591	0.00312709	0.00316918	0.00313073	3.13073		0.00279318	0.00287779	0.00279607	0.00282235	2.82235		0.00187495	0.00184741	0.00191504	0.00187914	1.87914		0.0017548	0.00164033	0.00170756	0.0017009	1.7009		0.00174582	0.00171023	0.001772	0.00174268	1.74268
0.0023547	0.0024652	0.00242849	0.00241613	2.41613		0.00308777	0.00312666	0.00316023	0.00312489	3.12489		0.00281926	0.00290551	0.00282203	0.00284893	2.84893		0.0018837	0.00185312	0.00193019	0.001889	1.889		0.00177165	0.00165615	0.00171687	0.00171489	1.71489		0.00176361	0.00172403	0.00179251	0.00176005	1.76005
0.00232219	0.00241963	0.00238828	0.0023767	2.3767		0.00307864	0.00312517	0.00315053	0.00311811	3.11811		0.00284564	0.00293327	0.00284787	0.0028756	2.8756		0.00189301	0.00185973	0.0019441	0.00189895	1.89895		0.00178772	0.00167357	0.00172648	0.00172926	1.72926		0.00178178	0.00173783	0.00181401	0.00177787	1.77787
0.00229044	0.00237465	0.00234883	0.00233797	2.33797		0.00306854	0.00312259	0.00314011	0.00311041	3.11041		0.00287237	0.00296107	0.00287355	0.00290233	2.90233		0.00190278	0.00186724	0.00195663	0.00190888	1.90888		0.00180291	0.00169244	0.00173653	0.00174396	1.74396		0.0018003	0.00175166	0.0018365	0.00179615	1.79615
0.00225953	0.00233051	0.00231029	0.00230011	2.30011		0.00305752	0.00311893	0.00312899	0.00310181	3.10181		0.00289948	0.00298891	0.00289906	0.00292915	2.92915		0.00191283	0.00187562	0.00196771	0.00191872	1.91872		0.00181714	0.00171258	0.00174709	0.00175894	1.75894		0.00181909	0.00176554	0.00185994	0.00181486	1.81486
0.0022295	0.00228743	0.00227275	0.00226322	2.26322		0.00304565	0.00311416	0.00311719	0.00309233	3.09233		0.00292696	0.0030168	0.00292439	0.00295605	2.95605		0.00192303	0.0018848	0.00197736	0.0019284	1.9284		0.00183036	0.00173376	0.00175824	0.00177412	1.77412		0.00183808	0.00177954	0.00188427	0.00183396	1.83396
0.00220036	0.0022456	0.00223627	0.00222741	2.22741		0.00303301	0.00310828	0.00310474	0.00308201	3.08201		0.00295481	0.00304476	0.0029496	0.00298305	2.98305		0.00193324	0.00189473	0.00198567	0.00193788	1.93788		0.0018426	0.00175574	0.00176998	0.00178944	1.78944		0.00185714	0.0017937	0.00190937	0.00185341	1.85341
0.00217209	0.0022052	0.00220087	0.00219272	2.19272		0.0030197	0.00310129	0.00309169	0.00307089	3.07089		0.00298295	0.00307277	0.00297469	0.00301014	3.01014		0.00194332	0.00190533	0.0019928	0.00194715	1.94715		0.00185392	0.00177825	0.00178232	0.00180483	1.80483		0.00187619	0.00180814	0.00193512	0.00187315	1.87315
0.00214465	0.00216637	0.00216652	0.00215918	2.15918		0.00300583	0.00309322	0.00307806	0.00305904	3.05904		0.00301129	0.00310084	0.0029997	0.00303728	3.03728		0.00195317	0.0019165	0.00199894	0.0019562	1.9562		0.00186446	0.00180097	0.00179523	0.00182022	1.82022		0.00189509	0.00182293	0.00196136	0.00189313	1.89313
0.00211798	0.00212924	0.00213318	0.0021268	2.1268		0.00299154	0.00308412	0.00306391	0.00304652	3.04652		0.00303972	0.00312893	0.00302469	0.00306445	3.06445		0.00196268	0.00192817	0.00200431	0.00196505	1.96505		0.00187437	0.0018236	0.00180869	0.00183556	1.83556		0.00191375	0.00183821	0.00198794	0.0019133	1.9133
0.002092	0.00209389	0.00210081	0.00209557	2.09557		0.00297696	0.00307408	0.00304926	0.00303343	3.03343		0.0030681	0.00315698	0.00304968	0.00309159	3.09159		0.00197179	0.00194025	0.00200914	0.00197373	1.97373		0.00188387	0.00184584	0.00182266	0.00185079	1.85079		0.00193207	0.00185407	0.00201468	0.0019336	1.9336
0.00206664	0.00206039	0.00206938	0.00206547	2.06547		0.00296222	0.0030632	0.00303415	0.00301986	3.01986		0.00309626	0.00318493	0.00307473	0.00311864	3.11864		0.0019805	0.00195269	0.00201368	0.00198229	1.98229		0.00189313	0.00186741	0.00183708	0.00186587	1.86587		0.00194996	0.0018706	0.00204138	0.00195398	1.95398
0.00204184	0.00202877	0.00203885	0.00203649	2.03649		0.00294744	0.00305153	0.00301862	0.00300587	3.00587		0.00312405	0.00321271	0.00309988	0.00314554	3.14554		0.00198879	0.00196548	0.00201818	0.00199081	1.99081		0.00190232	0.0018881	0.00185187	0.00188076	1.88076		0.00196736	0.00188787	0.00206786	0.00197437	1.97437
0.00201754	0.00199903	0.00200923	0.0020086	2.0086		0.00293272	0.00303916	0.0030027	0.00299152	2.99152		0.00315129	0.00324022	0.00312517	0.00317223	3.17223		0.00199672	0.00197858	0.00202289	0.0019994	1.9994		0.00191158	0.00190769	0.00186693	0.0018954	1.8954		0.0019842	0.00190597	0.00209395	0.00199471	1.99471
0.00199369	0.00197114	0.00198052	0.00198178	1.98178		0.00291815	0.00302613	0.00298638	0.00297689	2.97689		0.00317782	0.00326739	0.00315062	0.00319861	3.19861		0.00200433	0.00199201	0.00202806	0.00200813	2.00813		0.00192104	0.00192604	0.00188214	0.00190974	1.90974		0.00200042	0.00192495	0.00211947	0.00201494	2.01494
0.00197028	0.00194506	0.00195274	0.00195603	1.95603		0.00290382	0.00301251	0.00296967	0.002962	2.962		0.00320347	0.00329414	0.00317626	0.00322462	3.22462		0.0020117	0.00200575	0.00203395	0.00201714	2.01714		0.00193079	0.00194304	0.00189738	0.00192374	1.92374		0.00201597	0.00194488	0.00214427	0.00203504	2.03504
0.00194733	0.0019207	0.00192595	0.00193133	1.93133		0.00288975	0.00299837	0.00295256	0.0029469	2.9469		0.00322811	0.0033204	0.00320207	0.00325019	3.25019		0.00201894	0.00201981	0.0020408	0.00202651	2.02651		0.00194094	0.00195869	0.00191255	0.00193739	1.93739		0.00203086	0.00196578	0.00216825	0.00205496	2.05496
0.00192488	0.00189796	0.00190019	0.00190768	1.90768		0.00287594	0.00298376	0.00293503	0.00293158	2.93158		0.00325159	0.00334609	0.00322804	0.00327524	3.27524		0.00202616	0.00203415	0.00204882	0.00203638	2.03638		0.00195156	0.00197302	0.00192753	0.0019507	1.9507		0.0020451	0.00198768	0.0021913	0.00207469	2.07469
0.00190303	0.00187673	0.00187553	0.0018851	1.8851		0.00286234	0.0029687	0.00291707	0.00291604	2.91604		0.0032738	0.00337112	0.0032541	0.00329967	3.29967		0.00203351	0.00204875	0.00205819	0.00204682	2.04682		0.0019627	0.00198613	0.00194228	0.00196371	1.96371		0.00205873	0.00201058	0.00221339	0.00209423	2.09423
0.00188185	0.00185688	0.00185204	0.00186359	1.86359		0.00284886	0.00295319	0.00289869	0.00290025	2.90025		0.00329463	0.0033954	0.00328016	0.0033234	3.3234		0.00204113	0.00206358	0.00206905	0.00205792	2.05792		0.00197442	0.0019982	0.00195676	0.00197646	1.97646		0.00207182	0.00203439	0.00223452	0.00211358	2.11358
0.00186145	0.00183826	0.00182979	0.00184316	1.84316		0.0028354	0.00293718	0.00287988	0.00288415	2.88415		0.00331402	0.00341882	0.00330607	0.00334631	3.34631		0.00204917	0.00207865	0.00208147	0.00206976	2.06976		0.00198673	0.0020094	0.00197098	0.00198904	1.98904		0.00208446	0.00205905	0.00225472	0.00213274	2.13274
0.00184191	0.00182072	0.00180882	0.00182382	1.82382		0.00282181	0.00292062	0.00286064	0.00286769	2.86769		0.00333191	0.00344126	0.00333168	0.00336829	3.36829		0.0020578	0.00209395	0.00209549	0.00208241	2.08241		0.00199962	0.00201998	0.00198496	0.00200152	2.00152		0.00209678	0.00208444	0.00227403	0.00215175	2.15175
0.00182337	0.00180409	0.00178918	0.00180555	1.80555		0.00280798	0.00290341	0.00284098	0.00285079	2.85079		0.00334825	0.00346258	0.00335681	0.00338922	3.38922		0.00206717	0.00210949	0.00211103	0.0020959	2.0959		0.00201309	0.00203018	0.00199873	0.002014	2.014		0.00210893	0.00211045	0.00229252	0.00217063	2.17063
0.00180598	0.00178826	0.00177089	0.00178837	1.78837		0.00279381	0.00288548	0.0028209	0.0028334	2.8334		0.00336306	0.00348263	0.00338127	0.00340899	3.40899		0.00207741	0.0021253	0.00212798	0.00211023	2.11023		0.0020271	0.00204024	0.00201235	0.00202656	2.02656		0.0021211	0.00213693	0.00231026	0.00218943	2.18943
0.0017899	0.00177311	0.00175395	0.00177232	1.77232		0.0027792	0.00286672	0.0028004	0.00281544	2.81544		0.00337633	0.00350124	0.00340489	0.00342749	3.42749		0.00208863	0.00214138	0.00214614	0.00212538	2.12538		0.00204162	0.00205042	0.00202588	0.0020393	2.0393		0.0021335	0.00216375	0.00232735	0.0022082	2.2082
0.00177531	0.00175856	0.00173834	0.0017574	1.7574		0.0027641	0.00284707	0.00277949	0.00279689	2.79689		0.00338814	0.00351828	0.00342748	0.00344463	3.44463		0.00210094	0.00215776	0.00216524	0.00214131	2.14131		0.0020566	0.00206096	0.00203939	0.00205232	2.05232		0.00214639	0.00219071	0.00234388	0.002227	2.227
0.00176239	0.00174452	0.00172405	0.00174365	1.74365		0.00274846	0.00282646	0.0027582	0.00277771	2.77771		0.00339855	0.00353362	0.00344889	0.00346035	3.46035		0.00211443	0.00217444	0.00218501	0.00215796	2.15796		0.002072	0.00207208	0.00205292	0.00206567	2.06567		0.00216002	0.00221765	0.00235998	0.00224588	2.24588
0.00175129	0.00173094	0.00171101	0.00173108	1.73108		0.00273224	0.00280484	0.00273659	0.00275789	2.75789		0.00340767	0.00354716	0.00346897	0.0034746	3.4746		0.00212921	0.00219144	0.00220512	0.00217526	2.17526		0.00208779	0.00208396	0.00206653	0.00207943	2.07943		0.00217461	0.00224436	0.0023758	0.00226492	2.26492
0.00174214	0.0017178	0.00169913	0.00171969	1.71969		0.00271542	0.00278217	0.00271476	0.00273745	2.73745		0.00341562	0.00355879	0.00348762	0.00348735	3.48735		0.00214537	0.00220873	0.00222529	0.00219313	2.19313		0.00210393	0.00209676	0.00208026	0.00209365	2.09365		0.00219038	0.00227066	0.00239152	0.00228419	2.28419
0.00173501	0.00170511	0.0016883	0.00170948	1.70948		0.00269797	0.00275846	0.00269283	0.00271642	2.71642		0.00342249	0.00356845	0.00350474	0.00349856	3.49856		0.00216295	0.00222627	0.00224522	0.00221148	2.21148		0.00212043	0.0021106	0.00209418	0.0021084	2.1084		0.00220751	0.00229638	0.00240733	0.00230374	2.30374
0.00172996	0.00169293	0.00167842	0.00170044	1.70044		0.00267991	0.00273375	0.00267095	0.00269487	2.69487		0.00342838	0.00357609	0.00352023	0.00350823	3.50823		0.00218199	0.00224398	0.00226462	0.0022302	2.2302		0.00213731	0.00212553	0.00210834	0.00212373	2.12373		0.00222612	0.00232139	0.00242346	0.00232366	2.32366
0.00172697	0.00168133	0.00166937	0.00169256	1.69256		0.00266123	0.00270814	0.00264925	0.00267287	2.67287		0.00343336	0.00358167	0.00353402	0.00351635	3.51635		0.00220248	0.0022618	0.00228325	0.00224918	2.24918		0.00215463	0.0021416	0.00212285	0.00213969	2.13969		0.00224632	0.00234554	0.00244011	0.00234399	2.34399
0.00172601	0.00167037	0.00166106	0.00168581	1.68581		0.00264197	0.00268177	0.00262785	0.00265053	2.65053		0.00343754	0.00358515	0.00354603	0.00352291	3.52291		0.00222439	0.00227964	0.0023009	0.00226831	2.26831		0.00217243	0.00215881	0.0021378	0.00215635	2.15635		0.00226818	0.00236873	0.00245747	0.0023648	2.3648
0.00172694	0.00166018	0.00165342	0.00168018	1.68018		0.00262217	0.0026548	0.00260689	0.00262795	2.62795		0.00344096	0.00358652	0.0035562	0.00352789	3.52789		0.00224769	0.00229739	0.00231743	0.0022875	2.2875		0.00219077	0.00217716	0.00215327	0.00217373	2.17373		0.00229174	0.00239087	0.0024757	0.0023861	2.3861
0.00172962	0.00165087	0.00164638	0.00167563	1.67563		0.00260185	0.00262737	0.00258648	0.00260523	2.60523		0.00344369	0.00358576	0.00356448	0.00353131	3.53131		0.00227232	0.00231498	0.00233273	0.00230668	2.30668		0.00220966	0.00219662	0.00216933	0.00219187	2.19187		0.00231698	0.00241193	0.0024949	0.00240794	2.40794
0.00173385	0.0016426	0.00163993	0.00167213	1.67213		0.00258105	0.00259963	0.00256669	0.00258246	2.58246		0.00344576	0.00358287	0.00357084	0.00353316	3.53316		0.0022982	0.00233232	0.00234683	0.00232578	2.32578		0.00222913	0.00221713	0.00218605	0.00221077	2.21077		0.00234385	0.0024319	0.00251514	0.0024303	2.4303
0.00173942	0.0016355	0.0016341	0.00166967	1.66967		0.0025598	0.00257171	0.00254758	0.0025597	2.5597		0.00344718	0.00357785	0.00357523	0.00353342	3.53342		0.00232522	0.00234935	0.00235979	0.00234479	2.34479		0.00224916	0.00223859	0.00220343	0.0022304	2.2304		0.00237223	0.00245082	0.00253646	0.00245317	2.45317
0.00174608	0.00162967	0.00162892	0.00166822	1.66822		0.00253812	0.00254377	0.00252912	0.002537	2.537		0.00344792	0.00357074	0.00357762	0.00353209	3.53209		0.00235329	0.00236601	0.00237176	0.00236369	2.36369		0.00226975	0.00226089	0.00222148	0.0022507	2.2507		0.00240194	0.00246877	0.00255887	0.00247653	2.47653
0.00175359	0.00162519	0.00162448	0.00166775	1.66775		0.00251605	0.00251593	0.00251129	0.00251443	2.51443		0.00344796	0.00356158	0.00357798	0.00352917	3.52917		0.00238228	0.00238227	0.00238296	0.0023825	2.3825		0.00229087	0.00228388	0.00224017	0.00227164	2.27164		0.00243278	0.00248589	0.00258235	0.00250034	2.50034
0.00176172	0.00162208	0.00162087	0.00166823	1.66823		0.00249361	0.00248834	0.00249402	0.00249199	2.49199		0.00344721	0.00355045	0.00357628	0.00352465	3.52465		0.00241201	0.00239809	0.00239364	0.00240125	2.40125		0.00231248	0.00230742	0.0022595	0.00229313	2.29313		0.00246449	0.00250235	0.00260686	0.00252457	2.52457
0.00177021	0.00162034	0.00161823	0.0016696	1.6696		0.00247078	0.00246112	0.00247723	0.00246971	2.46971		0.00344562	0.00353742	0.00357249	0.00351851	3.51851		0.00244233	0.00241344	0.00240408	0.00241995	2.41995		0.00233456	0.00233137	0.00227945	0.00231512	2.31512		0.00249683	0.0025184	0.00263232	0.00254918	2.54918
0.00177883	0.00161991	0.00161668	0.00167181	1.67181		0.00244753	0.00243436	0.00246081	0.00244756	2.44756		0.0034431	0.00352257	0.00356659	0.00351075	3.51075		0.002473	0.00242827	0.00241458	0.00243862	2.43862		0.00235707	0.00235557	0.00230002	0.00233755	2.33755		0.00252952	0.00253425	0.00265864	0.00257414	2.57414
0.00178735	0.00162071	0.00161632	0.0016748	1.6748		0.00242381	0.00240814	0.00244464	0.00242553	2.42553		0.00343958	0.00350601	0.00355854	0.00350138	3.50138		0.00250383	0.00244257	0.00242542	0.00245728	2.45728		0.00237997	0.00237989	0.00232119	0.00236035	2.36035		0.00256234	0.00255015	0.00268567	0.00259938	2.59938
0.00179553	0.00162263	0.00161724	0.00167847	1.67847		0.00239959	0.00238249	0.00242857	0.00240355	2.40355		0.00343498	0.00348786	0.00354828	0.00349037	3.49037		0.00253458	0.00245635	0.00243692	0.00247595	2.47595		0.00240324	0.00240419	0.00234296	0.00238346	2.38346		0.00259504	0.00256633	0.00271327	0.00262488	2.62488
0.00180316	0.00162553	0.0016195	0.00168273	1.68273		0.00237484	0.00235741	0.00241243	0.00238156	2.38156		0.00342922	0.00346822	0.00353577	0.00347774	3.47774		0.00256502	0.00246962	0.00244933	0.00249466	2.49466		0.00242683	0.00242833	0.00236531	0.00240682	2.40682		0.00262744	0.002583	0.00274128	0.00265058	2.65058
0.00181006	0.00162925	0.0016231	0.00168747	1.68747		0.0023496	0.00233287	0.00239602	0.0023595	2.3595		0.00342225	0.0034472	0.00352097	0.00346347	3.46347		0.00259491	0.00248242	0.00246286	0.0025134	2.5134		0.00245071	0.0024522	0.0023882	0.00243037	2.43037		0.0026594	0.00260037	0.00276956	0.00267644	2.67644
0.00181608	0.00163363	0.00162806	0.00169259	1.69259		0.0023239	0.00230883	0.00237916	0.0023373	2.3373		0.00341405	0.00342491	0.00350387	0.00344761	3.44761		0.00262403	0.00249482	0.00247767	0.00253217	2.53217		0.00247483	0.0024757	0.00241157	0.00245403	2.45403		0.00269083	0.00261861	0.00279793	0.00270246	2.70246
0.00182114	0.00163848	0.00163431	0.00169798	1.69798		0.00229782	0.00228521	0.00236166	0.0023149	2.3149		0.00340458	0.00340146	0.00348446	0.00343017	3.43017		0.00265214	0.00250693	0.00249383	0.00255096	2.55096		0.00249917	0.00249876	0.00243535	0.00247776	2.47776		0.00272171	0.00263788	0.00282623	0.0027286	2.7286
0.00182521	0.00164359	0.00164177	0.00170352	1.70352		0.00227142	0.00226192	0.0023434	0.00229225	2.29225		0.00339382	0.00337697	0.00346278	0.00341119	3.41119		0.00267908	0.00251889	0.00251134	0.00256977	2.56977		0.00252367	0.00252133	0.00245943	0.00250148	2.50148		0.00275202	0.0026583	0.0028543	0.00275487	2.75487
0.00182832	0.00164875	0.00165033	0.00170913	1.70913		0.00224479	0.00223885	0.00232425	0.0022693	2.2693		0.00338174	0.00335151	0.00343889	0.00339071	3.39071		0.00270469	0.00253086	0.00253015	0.00258857	2.58857		0.0025483	0.00254335	0.00248373	0.00252513	2.52513		0.00278182	0.00267997	0.00288203	0.00278127	2.78127
0.00183052	0.00165379	0.0016598	0.0017147	1.7147		0.00221799	0.00221589	0.00230413	0.002246	2.246		0.00336831	0.00332516	0.00341286	0.00336878	3.36878		0.00272889	0.00254302	0.00255013	0.00260735	2.60735		0.00257298	0.0025648	0.00250816	0.00254865	2.54865		0.00281115	0.00270294	0.00290933	0.00280781	2.80781
0.00183191	0.00165855	0.00166999	0.00172015	1.72015		0.00219109	0.00219288	0.002283	0.00222232	2.22232		0.00335349	0.00329798	0.0033848	0.00334543	3.34543		0.0027516	0.00255555	0.00257116	0.0026261	2.6261		0.0025977	0.00258567	0.00253268	0.00257202	2.57202		0.00284009	0.00272725	0.00293617	0.0028345	2.8345
0.00183258	0.00166294	0.00168064	0.00172539	1.72539		0.00216413	0.0021697	0.00226083	0.00219822	2.19822		0.00333724	0.00327003	0.00335484	0.0033207	3.3207		0.00277282	0.00256859	0.00259305	0.00264482	2.64482		0.00262245	0.00260597	0.00255727	0.00259523	2.59523		0.00286871	0.00275287	0.00296254	0.00286137	2.86137
0.00183265	0.00166691	0.00169151	0.00173036	1.73036		0.00213717	0.00214623	0.00223762	0.00217367	2.17367		0.00331951	0.00324133	0.00332308	0.00329464	3.29464		0.00279257	0.00258228	0.00261562	0.00266349	2.66349		0.00264724	0.00262572	0.00258194	0.0026183	2.6183		0.00289709	0.00277976	0.00298851	0.00288845	2.88845
0.00183222	0.00167044	0.00170233	0.001735	1.735		0.00211025	0.00212238	0.00221342	0.00214868	2.14868		0.00330026	0.00321188	0.00328967	0.00326727	3.26727		0.00281093	0.0025967	0.00263865	0.00268209	2.68209		0.0026721	0.00264497	0.00260674	0.00264127	2.64127		0.0029253	0.00280784	0.00301417	0.00291577	2.91577
0.00183139	0.00167358	0.00171283	0.00173927	1.73927		0.00208342	0.00209811	0.00218826	0.00212326	2.12326		0.00327948	0.00318164	0.00325476	0.00323863	3.23863		0.00282797	0.00261191	0.00266192	0.0027006	2.7006		0.00269707	0.00266376	0.00263172	0.00266419	2.66419		0.00295342	0.002837	0.00303963	0.00294335	2.94335
0.00183026	0.0016764	0.00172276	0.00174314	1.74314		0.00205675	0.00207337	0.00216224	0.00209745	2.09745		0.00325718	0.00315054	0.0032185	0.00320874	3.20874		0.00284385	0.00262794	0.0026852	0.002719	2.719		0.00272217	0.00268215	0.00265695	0.00268709	2.68709		0.00298153	0.00286711	0.003065	0.00297121	2.97121
0.00182893	0.00167901	0.00173191	0.00174662	1.74662		0.00203028	0.00204816	0.00213547	0.0020713	2.0713		0.00323339	0.00311849	0.00318104	0.00317764	3.17764		0.00285869	0.0026448	0.00270829	0.00273726	2.73726		0.00274739	0.00270021	0.00268247	0.00271002	2.71002		0.00300967	0.002898	0.00309041	0.00299936	2.99936
0.00182747	0.00168156	0.0017401	0.00174971	1.74971		0.00200408	0.00202249	0.00210806	0.00204488	2.04488		0.00320816	0.00308535	0.00314255	0.00314535	3.14535		0.00287265	0.00266249	0.00273097	0.00275537	2.75537		0.00277272	0.002718	0.00270834	0.00273302	2.73302		0.00303789	0.0029295	0.00311603	0.00302781	3.02781
0.00182597	0.00168419	0.0017472	0.00175245	1.75245		0.00197816	0.00199642	0.00208011	0.00201823	2.01823		0.00318157	0.003051	0.00310317	0.00311191	3.11191		0.00288589	0.00268098	0.00275303	0.0027733	2.7733		0.00279811	0.00273564	0.00273462	0.00275612	2.75612		0.00306626	0.00296141	0.00314203	0.00305657	3.05657
0.0018245	0.00168702	0.00175314	0.00175489	1.75489		0.00195253	0.00197006	0.00205171	0.00199143	1.99143		0.00315365	0.00301536	0.00306304	0.00307735	3.07735		0.00289854	0.00270022	0.00277425	0.002791	2.791		0.0028235	0.00275323	0.00276137	0.00277937	2.77937		0.0030948	0.00299351	0.00316863	0.00308565	3.08565
0.00182312	0.00169017	0.00175791	0.00175707	1.75707		0.00192716	0.00194354	0.00202294	0.00196455	1.96455		0.00312447	0.00297832	0.00302234	0.00304171	3.04171		0.00291069	0.00272016	0.00279441	0.00280842	2.80842		0.00284878	0.00277088	0.00278865	0.00280277	2.80277		0.00312356	0.00302562	0.00319604	0.00311507	3.11507
0.00182184	0.0016937	0.00176153	0.00175902	1.75902		0.00190204	0.00191705	0.00199385	0.00193765	1.93765		0.00309404	0.00293986	0.00298122	0.00300504	3.00504		0.00292241	0.00274071	0.0028133	0.00282547	2.82547		0.00287385	0.0027887	0.00281648	0.00282634	2.82634		0.00315256	0.00305756	0.00322443	0.00314485	3.14485
0.00182069	0.00169767	0.00176407	0.00176081	1.76081		0.00187714	0.00189078	0.00196449	0.0019108	1.9108		0.00306238	0.00289998	0.00293984	0.0029674	2.9674		0.00293369	0.00276176	0.00283073	0.00284206	2.84206		0.00289858	0.0028068	0.00284487	0.00285008	2.85008		0.00318185	0.00308921	0.00325393	0.003175	3.175
0.00181965	0.00170212	0.0017656	0.00176246	1.76246		0.00185243	0.00186493	0.00193486	0.00188407	1.88407		0.00302949	0.00285873	0.00289833	0.00292885	2.92885		0.00294452	0.00278313	0.00284657	0.00285807	2.85807		0.00292284	0.00282525	0.0028738	0.00287396	2.87396		0.00321144	0.00312049	0.00328462	0.00320552	3.20552
0.00181869	0.00170708	0.00176622	0.001764	1.764		0.0018279	0.00183972	0.001905	0.00185754	1.85754		0.00299535	0.00281619	0.00285677	0.00288944	2.88944		0.00295482	0.00280463	0.00286072	0.00287339	2.87339		0.00294647	0.00284409	0.00290321	0.00289792	2.89792		0.00324136	0.00315133	0.00331652	0.0032364	3.2364
0.0018177	0.00171256	0.00176604	0.00176543	1.76543		0.00180361	0.00181532	0.0018749	0.00183128	1.83128		0.00295996	0.00277248	0.0028152	0.00284921	2.84921		0.00296451	0.00282602	0.00287314	0.00288789	2.88789		0.00296934	0.00286337	0.002933	0.0029219	2.9219		0.00327159	0.00318167	0.00334961	0.00326762	3.26762
0.00181659	0.00171854	0.00176517	0.00176677	1.76677		0.00177961	0.00179191	0.00184458	0.00180537	1.80537		0.00292333	0.00272773	0.0027736	0.00280822	2.80822		0.00297349	0.00284702	0.00288384	0.00290145	2.90145		0.00299129	0.0028831	0.00296303	0.00294581	2.94581		0.0033021	0.00321148	0.00338378	0.00329912	3.29912
0.00181524	0.00172499	0.00176374	0.00176799	1.76799		0.00175602	0.00176963	0.00181407	0.0017799	1.7799		0.00288551	0.0026821	0.0027319	0.0027665	2.7665		0.00298165	0.00286735	0.00289287	0.00291395	2.91395		0.0030122	0.00290329	0.00299312	0.00296954	2.96954		0.00333283	0.00324071	0.0034189	0.00333081	3.33081
0.00181351	0.00173183	0.0017619	0.00176908	1.76908		0.00173299	0.00174856	0.00178342	0.00175499	1.75499		0.00284659	0.00263576	0.00269003	0.00272413	2.72413		0.00298888	0.00288675	0.00290032	0.00292532	2.92532		0.00303197	0.00292396	0.00302303	0.00299299	2.99299		0.0033637	0.00326934	0.00345475	0.0033626	3.3626
0.00181127	0.00173895	0.00175978	0.00177	1.77		0.00171071	0.00172878	0.00175271	0.00173073	1.73073		0.00280666	0.0025889	0.00264789	0.00268115	2.68115		0.00299511	0.00290496	0.00290631	0.00293546	2.93546		0.00305049	0.00294513	0.00305251	0.00301604	3.01604		0.00339456	0.00329739	0.00349107	0.00339434	3.39434
0.00180842	0.0017462	0.00175752	0.00177071	1.77071		0.00168936	0.00171032	0.00172199	0.00170722	1.70722		0.00276583	0.00254171	0.00260541	0.00263765	2.63765		0.00300023	0.00292175	0.00291096	0.00294431	2.94431		0.00306768	0.00296682	0.0030813	0.0030386	3.0386		0.00342528	0.00332486	0.00352755	0.0034259	3.4259
0.00180483	0.0017534	0.0017552	0.00177114	1.77114		0.00166912	0.00169315	0.00169136	0.00168454	1.68454		0.00272423	0.00249437	0.00256253	0.00259371	2.59371		0.00300413	0.00293693	0.0029144	0.00295182	2.95182		0.00308351	0.00298903	0.00310915	0.00306056	3.06056		0.0034557	0.00335178	0.0035638	0.0034571	3.4571
0.00180043	0.00176037	0.00175287	0.00177123	1.77123		0.00165013	0.0016772	0.00166093	0.00166275	1.66275		0.00268193	0.0024471	0.00251923	0.00254942	2.54942		0.00300673	0.00295035	0.00291677	0.00295795	2.95795		0.00309798	0.00301175	0.00313585	0.00308186	3.08186		0.00348564	0.00337817	0.00359944	0.00348775	3.48775
0.00179511	0.00176694	0.00175056	0.00177087	1.77087		0.00163251	0.00166237	0.00163081	0.0016419	1.6419		0.00263902	0.0024001	0.00247546	0.00250486	2.50486		0.00300794	0.00296191	0.00291822	0.00296269	2.96269		0.00311118	0.00303498	0.00316119	0.00310245	3.10245		0.00351493	0.00340401	0.00363404	0.00351766	3.51766
0.00178877	0.00177296	0.00174825	0.00176999	1.76999		0.00161636	0.00164852	0.00160112	0.001622	1.622		0.00259556	0.00235358	0.00243123	0.00246012	2.46012		0.00300769	0.00297157	0.0029189	0.00296605	2.96605		0.00312323	0.00305869	0.00318502	0.00312231	3.12231		0.0035434	0.0034293	0.00366714	0.00354661	3.54661
0.0017813	0.00177828	0.00174594	0.0017685	1.7685		0.00160172	0.00163545	0.00157204	0.00160307	1.60307		0.00255157	0.00230774	0.00238655	0.00241529	2.41529		0.00300597	0.00297928	0.00291893	0.00296806	2.96806		0.00313433	0.00308279	0.00320723	0.00314145	3.14145		0.00357086	0.003454	0.00369829	0.00357438	3.57438
0.00177263	0.0017828	0.00174359	0.00176634	1.76634		0.00158862	0.00162298	0.00154375	0.00158511	1.58511		0.00250706	0.00226274	0.00234148	0.00237043	2.37043		0.00300281	0.00298507	0.00291848	0.00296879	2.96879		0.00314469	0.00310721	0.00322776	0.00315989	3.15989		0.00359713	0.00347804	0.00372702	0.00360073	3.60073
0.00176269	0.00178644	0.00174117	0.00176344	1.76344		0.001577	0.00161088	0.00151644	0.00156811	1.56811		0.00246204	0.00221874	0.00229606	0.00232561	2.32561		0.0029983	0.00298901	0.00291764	0.00296832	2.96832		0.00315456	0.00313182	0.00324658	0.00317765	3.17765		0.00362201	0.00350139	0.00375289	0.00362543	3.62543
0.00175147	0.00178916	0.00173868	0.00175977	1.75977		0.00156681	0.00159896	0.00149032	0.00155203	1.55203		0.00241652	0.00217585	0.00225038	0.00228092	2.28092		0.00299255	0.00299119	0.00291652	0.00296676	2.96676		0.00316417	0.00315648	0.00326372	0.00319479	3.19479		0.00364531	0.00352397	0.00377547	0.00364825	3.64825
0.00173893	0.00179095	0.0017361	0.00175533	1.75533		0.00155793	0.00158698	0.00146557	0.00153683	1.53683		0.00237052	0.00213414	0.00220457	0.00223641	2.23641		0.00298571	0.00299176	0.00291518	0.00296422	2.96422		0.00317374	0.00318103	0.00327922	0.00321133	3.21133		0.00366682	0.00354569	0.00379444	0.00366898	3.66898
0.00172512	0.00179183	0.00173341	0.00175012	1.75012		0.00155023	0.00157475	0.00144236	0.00152245	1.52245		0.00232413	0.00209366	0.0021588	0.0021922	2.1922		0.00297794	0.00299088	0.00291363	0.00296081	2.96081		0.00318342	0.00320529	0.0032932	0.0032273	3.2273		0.00368635	0.00356644	0.00380952	0.00368744	3.68744
0.00171009	0.00179187	0.00173061	0.00174419	1.74419		0.0015435	0.00156213	0.0014208	0.00150881	1.50881		0.00227746	0.00205445	0.00211326	0.00214839	2.14839		0.00296937	0.00298871	0.00291181	0.00295663	2.95663		0.00319332	0.00322909	0.00330581	0.00324274	3.24274		0.00370376	0.00358612	0.0038206	0.00370349	3.70349
0.00169394	0.00179117	0.00172769	0.0017376	1.7376		0.00153754	0.00154901	0.00140099	0.00149585	1.49585		0.00223066	0.00201655	0.0020682	0.00210514	2.10514		0.00296011	0.00298542	0.00290962	0.00295172	2.95172		0.00320349	0.00325222	0.00331725	0.00325765	3.25765		0.00371891	0.00360457	0.00382763	0.00371704	3.71704
0.0016768	0.00178981	0.00172462	0.00173041	1.73041		0.00153211	0.00153533	0.00138295	0.00148346	1.48346		0.00218389	0.00198002	0.00202388	0.0020626	2.0626		0.00295024	0.0029812	0.00290694	0.00294612	2.94612		0.00321395	0.00327449	0.00332769	0.00327204	3.27204		0.00373172	0.00362166	0.00383066	0.00372801	3.72801
0.00165884	0.00178793	0.00172134	0.0017227	1.7227		0.00152697	0.00152106	0.0013667	0.00147158	1.47158		0.00213729	0.00194493	0.00198054	0.00202092	2.02092		0.0029398	0.00297618	0.00290361	0.00293986	2.93986		0.00322468	0.00329569	0.00333731	0.00328589	3.28589		0.00374211	0.00363728	0.00382983	0.0037364	3.7364
0.00164026	0.00178563	0.00171778	0.00171456	1.71456		0.0015219	0.00150623	0.00135218	0.0014601	1.4601		0.00209102	0.00191134	0.00193843	0.00198026	1.98026		0.00292883	0.00297047	0.00289952	0.00293294	2.93294		0.00323561	0.00331562	0.00334626	0.00329917	3.29917		0.00375002	0.00365134	0.00382533	0.00374223	3.74223
0.00162128	0.00178303	0.00171385	0.00170605	1.70605		0.00151669	0.0014909	0.00133932	0.00144897	1.44897		0.00204525	0.0018793	0.00189774	0.00194076	1.94076		0.00291734	0.00296417	0.00289453	0.00292534	2.92534		0.00324666	0.00333408	0.00335467	0.00331181	3.31181		0.00375543	0.00366379	0.00381743	0.00374555	3.74555
0.0016021	0.00178024	0.00170945	0.00169726	1.69726		0.00151113	0.00147519	0.00132805	0.00143813	1.43813		0.00200013	0.00184885	0.00185863	0.00190254	1.90254		0.00290531	0.00295728	0.00288852	0.00291704	2.91704		0.00325771	0.00335085	0.00336262	0.00332373	3.32373		0.00375834	0.0036746	0.00380642	0.00374645	3.74645
0.00158296	0.00177734	0.00170445	0.00168825	1.68825		0.0015051	0.00145925	0.00131827	0.00142754	1.42754		0.00195587	0.00181996	0.0018212	0.00186568	1.86568		0.00289275	0.0029498	0.00288139	0.00290798	2.90798		0.00326863	0.00336573	0.00337017	0.00333484	3.33484		0.00375876	0.00368374	0.00379264	0.00374505	3.74505
0.00156406	0.0017744	0.00169874	0.00167907	1.67907		0.00149849	0.00144326	0.00130989	0.00141721	1.41721		0.00191265	0.00179259	0.0017855	0.00183025	1.83025		0.00287962	0.00294169	0.00287303	0.00289811	2.89811		0.00327927	0.00337853	0.00337732	0.00334504	3.34504		0.0037567	0.0036912	0.00377643	0.00374144	3.74144
0.00154564	0.00177146	0.00169222	0.00166977	1.66977		0.00149123	0.00142739	0.00130283	0.00140715	1.40715		0.00187067	0.00176661	0.00175158	0.00179629	1.79629		0.00286593	0.00293287	0.00286332	0.00288737	2.88737		0.00328945	0.00338912	0.00338407	0.00335421	3.35421		0.00375218	0.00369697	0.00375817	0.00373577	3.73577
0.00152788	0.00176852	0.00168482	0.00166041	1.66041		0.00148334	0.00141184	0.001297	0.00139739	1.39739		0.00183013	0.00174192	0.00171942	0.00176382	1.76382		0.00285164	0.00292326	0.00285217	0.00287569	2.87569		0.003299	0.00339741	0.00339035	0.00336225	3.36225		0.00374523	0.00370105	0.00373824	0.00372817	3.72817
0.00151099	0.00176557	0.00167646	0.00165101	1.65101		0.00147488	0.00139682	0.00129228	0.00138799	1.38799		0.00179124	0.00171836	0.00168905	0.00173288	1.73288		0.00283671	0.00291277	0.00283947	0.00286298	2.86298		0.0033077	0.00340331	0.00339607	0.00336903	3.36903		0.0037359	0.00370346	0.00371702	0.00371879	3.71879
0.00149513	0.00176258	0.00166709	0.0016416	1.6416		0.00146592	0.00138253	0.00128861	0.00137902	1.37902		0.00175418	0.00169584	0.00166043	0.00170349	1.70349		0.00282108	0.00290128	0.00282512	0.00284916	2.84916		0.00331536	0.00340676	0.00340109	0.0033744	3.3744		0.00372427	0.00370419	0.00369487	0.00370778	3.70778
0.00148046	0.00175947	0.00165666	0.0016322	1.6322		0.00145658	0.00136915	0.00128592	0.00137055	1.37055		0.00171914	0.00167424	0.00163359	0.00167565	1.67565		0.00280465	0.00288871	0.002809	0.00283412	2.83412		0.00332177	0.00340771	0.00340523	0.00337824	3.37824		0.00371042	0.00370327	0.00367209	0.00369526	3.69526
0.00146709	0.00175618	0.00164513	0.0016228	1.6228		0.00144699	0.0013569	0.00128415	0.00136268	1.36268		0.00168625	0.00165348	0.0016085	0.00164941	1.64941		0.00278731	0.00287493	0.00279102	0.00281776	2.81776		0.00332674	0.00340616	0.00340831	0.0033804	3.3804		0.00369446	0.00370072	0.00364894	0.00368138	3.68138
0.00145514	0.00175261	0.00163252	0.00161342	1.61342		0.00143728	0.00134596	0.00128329	0.00135551	1.35551		0.00165561	0.0016335	0.00158516	0.00162476	1.62476		0.00276896	0.00285985	0.00277115	0.00279999	2.79999		0.00333014	0.00340214	0.00341011	0.0033808	3.3808		0.0036765	0.00369655	0.00362564	0.00366623	3.66623
0.00144463	0.00174865	0.00161886	0.00160405	1.60405		0.00142755	0.0013365	0.00128332	0.00134912	1.34912		0.00162729	0.00161425	0.00156356	0.0016017	1.6017		0.0027495	0.00284333	0.00274937	0.00278073	2.78073		0.00333187	0.00339572	0.00341043	0.00337934	3.37934		0.00365666	0.00369075	0.0036023	0.0036499	3.6499
0.00143554	0.00174417	0.00160427	0.00159466	1.59466		0.00141793	0.00132867	0.00128425	0.00134362	1.34362		0.00160127	0.00159572	0.00154366	0.00158022	1.58022		0.00272886	0.00282521	0.00272572	0.00275993	2.75993		0.00333185	0.00338702	0.00340907	0.00337598	3.37598		0.00363506	0.00368329	0.00357895	0.00363243	3.63243
0.00142781	0.00173903	0.00158892	0.00158526	1.58526		0.00140852	0.0013226	0.0012861	0.00133907	1.33907		0.00157751	0.00157789	0.00152541	0.00156027	1.56027		0.00270702	0.00280538	0.00270031	0.00273757	2.73757		0.00333006	0.00337618	0.00340584	0.00337069	3.37069		0.0036118	0.00367415	0.00355551	0.00361382	3.61382
0.00142133	0.00173312	0.00157302	0.00157582	1.57582		0.00139941	0.00131837	0.00128887	0.00133555	1.33555		0.00155591	0.00156075	0.00150875	0.0015418	1.5418		0.00268398	0.00278374	0.00267326	0.00271366	2.71366		0.0033265	0.00336338	0.00340058	0.00336349	3.36349		0.00358697	0.00366332	0.00353183	0.00359404	3.59404
0.00141595	0.00172631	0.00155683	0.00156636	1.56636		0.00139072	0.001316	0.00129257	0.0013331	1.3331		0.00153634	0.00154431	0.00149364	0.00152476	1.52476		0.00265978	0.00276023	0.00264472	0.00268825	2.68825		0.00332119	0.00334881	0.00339315	0.00335439	3.35439		0.00356065	0.00365078	0.00350769	0.00357304	3.57304
0.00141152	0.00171849	0.00154063	0.00155688	1.55688		0.00138255	0.00131547	0.00129717	0.00133173	1.33173		0.00151868	0.00152856	0.00148005	0.0015091	1.5091		0.00263447	0.00273487	0.00261487	0.0026614	2.6614		0.00331416	0.00333267	0.00338347	0.00334344	3.34344		0.0035329	0.0036365	0.00348284	0.00355075	3.55075
0.00140788	0.0017096	0.0015247	0.00154739	1.54739		0.00137499	0.00131671	0.00130261	0.00133144	1.33144		0.00150282	0.00151356	0.00146799	0.00149479	1.49479		0.00260811	0.00270771	0.0025839	0.00263324	2.63324		0.00330542	0.00331516	0.0033715	0.00333069	3.33069		0.00350381	0.00362044	0.003457	0.00352708	3.52708
0.0014049	0.0016996	0.0015093	0.00153793	1.53793		0.00136808	0.00131964	0.0013088	0.00133217	1.33217		0.00148865	0.00149935	0.00145748	0.00148182	1.48182		0.00258076	0.00267887	0.002552	0.00260388	2.60388		0.00329499	0.00329646	0.00335721	0.00331622	3.31622		0.00347346	0.00360252	0.00342992	0.00350197	3.50197
0.00140243	0.00168849	0.00149469	0.00152854	1.52854		0.00136184	0.00132408	0.00131566	0.00133386	1.33386		0.00147608	0.00148601	0.00144855	0.00147021	1.47021		0.00255248	0.00264853	0.00251942	0.00257348	2.57348		0.00328289	0.00327673	0.00334061	0.00330008	3.30008		0.00344194	0.00358266	0.00340136	0.00347532	3.47532
0.00140037	0.00167632	0.00148107	0.00151926	1.51926		0.00135622	0.00132986	0.00132308	0.00133639	1.33639		0.00146501	0.00147368	0.00144126	0.00145998	1.45998		0.00252337	0.00261689	0.0024864	0.00254222	2.54222		0.00326914	0.00325612	0.00332174	0.00328234	3.28234		0.0034093	0.00356077	0.00337111	0.00344706	3.44706
0.00139863	0.0016632	0.00146863	0.00151015	1.51015		0.00135113	0.00133676	0.00133095	0.00133961	1.33961		0.00145534	0.0014625	0.00143566	0.00145117	1.45117		0.00249355	0.00258415	0.00245323	0.00251031	2.51031		0.0032538	0.00323477	0.00330064	0.00326307	3.26307		0.00337558	0.00353675	0.003339	0.00341711	3.41711
0.00139714	0.00164928	0.00145753	0.00150132	1.50132		0.00134646	0.00134457	0.00133914	0.00134339	1.34339		0.00144698	0.0014527	0.00143176	0.00144381	1.44381		0.0024632	0.00255055	0.00242019	0.00247798	2.47798		0.00323696	0.0032128	0.0032774	0.00324238	3.24238		0.00334084	0.00351055	0.0033049	0.00338543	3.38543
0.00139582	0.00163471	0.00144793	0.00149282	1.49282		0.00134211	0.00135307	0.00134755	0.00134757	1.34757		0.00143984	0.00144449	0.00142958	0.00143797	1.43797		0.00243249	0.00251628	0.00238757	0.00244545	2.44545		0.00321873	0.00319033	0.00325212	0.00322039	3.22039		0.00330513	0.00348211	0.00326876	0.003352	3.352
0.00139462	0.00161967	0.0014399	0.00148473	1.48473		0.00133795	0.00136204	0.00135606	0.00135202	1.35202		0.0014339	0.0014381	0.00142909	0.00143369	1.43369		0.00240161	0.00248159	0.00235565	0.00241295	2.41295		0.00319924	0.00316745	0.00322497	0.00319722	3.19722		0.00326854	0.00345139	0.00323051	0.00331681	3.31681
0.00139348	0.00160431	0.0014335	0.0014771	1.4771		0.00133386	0.00137126	0.00136459	0.00135657	1.35657		0.00142913	0.00143371	0.00143022	0.00143102	1.43102		0.00237074	0.00244669	0.00232463	0.00238068	2.38068		0.00317865	0.00314423	0.00319616	0.00317301	3.17301		0.00323115	0.00341837	0.00319018	0.0032799	3.2799
0.00139238	0.00158883	0.00142871	0.00146998	1.46998		0.00132973	0.00138049	0.00137309	0.0013611	1.3611		0.00142555	0.0014315	0.00143292	0.00142999	1.42999		0.00234007	0.00241179	0.0022947	0.00234885	2.34885		0.00315711	0.00312076	0.00316592	0.00314793	3.14793		0.00319307	0.00338308	0.0031478	0.00324132	3.24132
0.00139132	0.00157342	0.00142545	0.0014634	1.4634		0.00132548	0.00138948	0.00138151	0.00136549	1.36549		0.00142321	0.00143161	0.00143717	0.00143066	1.43066		0.00230979	0.00237712	0.00226595	0.00231762	2.31762		0.00313479	0.00309706	0.00313451	0.00312212	3.12212		0.00315444	0.00334551	0.00310348	0.00320115	3.20115
0.00139031	0.00155824	0.00142361	0.00145739	1.45739		0.00132106	0.00139801	0.00138984	0.00136964	1.36964		0.00142216	0.00143417	0.00144293	0.00143308	1.43308		0.00228011	0.00234291	0.00223843	0.00228715	2.28715		0.00311182	0.00307318	0.00310218	0.00309573	3.09573		0.00311539	0.00330573	0.00305743	0.00315951	3.15951
0.0013894	0.00154349	0.00142303	0.00145197	1.45197		0.00131645	0.00140585	0.00139812	0.00137347	1.37347		0.00142246	0.00143926	0.00145018	0.0014373	1.4373		0.00225121	0.00230939	0.00221209	0.00225756	2.25756		0.00308833	0.00304909	0.00306917	0.00306887	3.06887		0.00307603	0.0032638	0.00300987	0.00311657	3.11657
0.00138864	0.00152936	0.00142349	0.00144716	1.44716		0.00131166	0.00141281	0.0014064	0.00137695	1.37695		0.00142417	0.00144694	0.00145893	0.00144335	1.44335		0.00222327	0.0022768	0.00218683	0.00222897	2.22897		0.00306441	0.00302479	0.00303568	0.00304163	3.04163		0.00303646	0.00321989	0.00296111	0.00307249	3.07249
0.00138813	0.00151604	0.00142478	0.00144298	1.44298		0.0013067	0.00141876	0.00141475	0.00138007	1.38007		0.00142735	0.00145723	0.00146919	0.00145126	1.45126		0.00219644	0.00224535	0.00216249	0.00220143	2.20143		0.00304013	0.00300022	0.0030019	0.00301409	3.01409		0.00299679	0.00317419	0.00291148	0.00302749	3.02749
0.00138797	0.00150373	0.00142668	0.00143946	1.43946		0.00130159	0.00142362	0.00142325	0.00138282	1.38282		0.00143203	0.00147008	0.001481	0.00146104	1.46104		0.00217084	0.00221522	0.00213891	0.00217499	2.17499		0.00301555	0.00297533	0.00296803	0.0029863	2.9863		0.00295711	0.00312697	0.00286132	0.0029818	2.9818
0.00138827	0.0014926	0.00142899	0.00143662	1.43662		0.00129635	0.00142737	0.00143197	0.00138523	1.38523		0.00143824	0.00148539	0.00149438	0.00147267	1.47267		0.00214659	0.00218653	0.00211589	0.00214967	2.14967		0.00299071	0.00295007	0.0029342	0.00295833	2.95833		0.00291751	0.00307857	0.00281096	0.00293568	2.93568
0.00138908	0.00148283	0.0014315	0.00143447	1.43447		0.00129101	0.00143005	0.00144096	0.00138734	1.38734		0.00144597	0.00150301	0.00150933	0.00148611	1.48611		0.00212375	0.00215937	0.00209325	0.00212546	2.12546		0.00296566	0.00292439	0.00290056	0.0029302	2.9302		0.00287803	0.00302935	0.00276074	0.00288937	2.88937
0.00139043	0.00147455	0.00143408	0.00143302	1.43302		0.00128562	0.00143171	0.00145022	0.00138918	1.38918		0.00145517	0.00152272	0.00152581	0.00150123	1.50123		0.00210234	0.00213374	0.00207084	0.00210231	2.10231		0.0029404	0.00289827	0.00286721	0.00290196	2.90196		0.00283868	0.00297972	0.00271097	0.00284312	2.84312
0.0013923	0.00146788	0.00143661	0.00143226	1.43226		0.00128028	0.00143244	0.00145974	0.00139082	1.39082		0.00146578	0.00154426	0.00154375	0.00151793	1.51793		0.00208237	0.00210962	0.00204852	0.00208017	2.08017		0.00291495	0.00287166	0.00283422	0.00287361	2.87361		0.00279948	0.00293008	0.00266196	0.00279717	2.79717
0.00139465	0.00146289	0.00143904	0.00143219	1.43219		0.00127513	0.00143235	0.00146946	0.00139231	1.39231		0.00147768	0.00156732	0.00156305	0.00153602	1.53602		0.00206383	0.00208692	0.00202622	0.00205899	2.05899		0.00288929	0.00284452	0.00280163	0.00284515	2.84515		0.00276041	0.00288086	0.00261398	0.00275175	2.75175
0.00139742	0.00145961	0.0014413	0.00143278	1.43278		0.00127032	0.00143156	0.00147931	0.00139373	1.39373		0.0014908	0.00159162	0.0015836	0.00155534	1.55534		0.00204666	0.00206554	0.00200386	0.00203869	2.03869		0.00286339	0.00281683	0.00276949	0.00281657	2.81657		0.0027215	0.00283246	0.00256728	0.00270708	2.70708
0.00140055	0.001458	0.00144341	0.00143399	1.43399		0.00126605	0.00143027	0.00148918	0.00139516	1.39516		0.00150505	0.00161682	0.00160527	0.00157572	1.57572		0.00203075	0.00204536	0.0019814	0.00201917	2.01917		0.00283719	0.00278853	0.00273778	0.00278783	2.78783		0.00268276	0.00278525	0.00252207	0.00266336	2.66336
0.001404	0.00145796	0.00144537	0.00143578	1.43578		0.0012625	0.00142866	0.00149898	0.00139671	1.39671		0.00152035	0.00164261	0.00162795	0.00159697	1.59697		0.00201595	0.00202626	0.00195881	0.00200034	2.00034		0.00281061	0.00275958	0.00270646	0.00275888	2.75888		0.00264423	0.00273956	0.00247858	0.00262079	2.62079
0.00140776	0.00145933	0.00144725	0.00143812	1.43812		0.00125987	0.001427	0.00150859	0.00139849	1.39849		0.00153665	0.00166869	0.00165155	0.00161897	1.61897		0.00200206	0.00200811	0.0019361	0.00198209	1.98209		0.00278354	0.00272992	0.00267545	0.00272964	2.72964		0.00260597	0.00269568	0.00243695	0.00257953	2.57953
0.00141184	0.00146196	0.00144914	0.00144098	1.44098		0.0012583	0.00142555	0.00151794	0.0014006	1.4006		0.00155389	0.00169481	0.00167603	0.00164158	1.64158		0.00198886	0.0019908	0.00191329	0.00196432	1.96432		0.00275588	0.00269947	0.00264466	0.0027	2.7		0.00256802	0.00265385	0.00239735	0.00253974	2.53974
0.00141628	0.00146567	0.00145115	0.00144436	1.44436		0.00125796	0.00142457	0.00152691	0.00140315	1.40315		0.00157197	0.0017208	0.00170139	0.00166472	1.66472		0.00197611	0.00197422	0.00189042	0.00194692	1.94692		0.00272749	0.00266818	0.00261398	0.00266988	2.66988		0.00253048	0.00261426	0.00235992	0.00250155	2.50155
0.00142111	0.00147027	0.00145339	0.00144826	1.44826		0.00125898	0.00142434	0.00153543	0.00140625	1.40625		0.00159079	0.00174652	0.00172764	0.00168832	1.68832		0.00196358	0.00195826	0.00186758	0.0019298	1.9298		0.00269824	0.00263602	0.0025833	0.00263919	2.63919		0.00249346	0.00257704	0.0023248	0.0024651	2.4651
0.0014264	0.00147559	0.00145603	0.00145267	1.45267		0.00126149	0.00142512	0.00154339	0.00141	1.41		0.00161022	0.00177191	0.00175484	0.00171233	1.71233		0.00195102	0.00194279	0.00184487	0.00191289	1.91289		0.00266801	0.00260298	0.00255253	0.00260784	2.60784		0.00245706	0.00254226	0.0022921	0.00243048	2.43048
0.00143216	0.00148146	0.00145922	0.00145762	1.45762		0.00126563	0.00142714	0.00155072	0.00141449	1.41449		0.00163015	0.00179695	0.00178304	0.00173671	1.73671		0.00193821	0.00192772	0.00182242	0.00189612	1.89612		0.00263669	0.0025691	0.00252158	0.00257579	2.57579		0.00242146	0.00250994	0.00226192	0.00239778	2.39778
0.00143845	0.0014877	0.0014631	0.00146309	1.46309		0.00127152	0.00143057	0.00155732	0.00141981	1.41981		0.00165044	0.00182168	0.00181226	0.00176146	1.76146		0.00192496	0.00191292	0.0018004	0.00187943	1.87943		0.00260423	0.00253441	0.00249039	0.00254301	2.54301		0.00238684	0.00248002	0.00223429	0.00236705	2.36705
0.00144529	0.00149416	0.0014678	0.00146908	1.46908		0.00127931	0.00143553	0.00156318	0.00142601	1.42601		0.00167102	0.00184617	0.00184251	0.00178657	1.78657		0.00191112	0.00189825	0.00177899	0.00186279	1.86279		0.00257061	0.00249902	0.00245891	0.00250951	2.50951		0.00235337	0.00245236	0.0022092	0.00233831	2.33831
0.0014527	0.0015007	0.00147342	0.00147561	1.47561		0.00128911	0.00144204	0.00156828	0.00143314	1.43314		0.00169186	0.00187054	0.00187376	0.00181205	1.81205		0.00189658	0.0018836	0.00175836	0.00184618	1.84618		0.00253584	0.00246301	0.00242711	0.00247532	2.47532		0.00232123	0.00242677	0.00218656	0.00231152	2.31152
0.00146072	0.00150718	0.00148003	0.00148264	1.48264		0.00130103	0.0014501	0.00157267	0.00144127	1.44127		0.00171297	0.00189496	0.00190597	0.00183797	1.83797		0.00188134	0.00186884	0.00173868	0.00182962	1.82962		0.0025	0.00242653	0.00239494	0.00244049	2.44049		0.00229056	0.00240298	0.00216626	0.0022866	2.2866
0.00146935	0.00151352	0.00148767	0.00149018	1.49018		0.00131515	0.00145963	0.00157644	0.00145041	1.45041		0.00173442	0.00191962	0.00193909	0.00186438	1.86438		0.00186544	0.00185389	0.00172013	0.00181315	1.81315		0.00246321	0.00238978	0.00236241	0.00240513	2.40513		0.00226146	0.0023807	0.00214819	0.00226345	2.26345
0.00147862	0.00151965	0.00149637	0.00149821	1.49821		0.00133148	0.00147054	0.00157974	0.00146059	1.46059		0.00175629	0.00194476	0.00197307	0.00189137	1.89137		0.00184901	0.00183869	0.00170285	0.00179685	1.79685		0.00242563	0.00235297	0.00232955	0.00236938	2.36938		0.00223402	0.00235962	0.0021322	0.00224195	2.24195
0.00148852	0.00152554	0.00150613	0.00150673	1.50673		0.00135001	0.00148273	0.00158274	0.00147183	1.47183		0.00177868	0.00197059	0.0020079	0.00191906	1.91906		0.00183222	0.00182327	0.00168693	0.0017808	1.7808		0.00238746	0.00231635	0.00229646	0.00233342	2.33342		0.00220832	0.0023394	0.00211816	0.00222196	2.22196
0.00149904	0.00153125	0.00151694	0.00151574	1.51574		0.00137067	0.00149611	0.00158567	0.00148415	1.48415		0.00180171	0.00199735	0.00204357	0.00194755	1.94755		0.00181525	0.00180766	0.00167245	0.00176512	1.76512		0.00234891	0.00228022	0.00226327	0.00229747	2.29747		0.00218445	0.00231974	0.00210589	0.00220336	2.20336
0.00151018	0.00153682	0.00152877	0.00152526	1.52526		0.00139336	0.00151059	0.00158873	0.00149756	1.49756		0.00182551	0.00202523	0.00208014	0.00197696	1.97696		0.00179833	0.00179197	0.00165943	0.00174991	1.74991		0.00231026	0.00224484	0.0022302	0.00226177	2.26177		0.00216246	0.00230037	0.00209517	0.002186	2.186
0.0015219	0.00154239	0.00154157	0.00153529	1.53529		0.00141792	0.00152607	0.00159216	0.00151205	1.51205		0.00185016	0.00205441	0.00211765	0.00200741	2.00741		0.00178167	0.00177634	0.00164787	0.0017353	1.7353		0.00227178	0.00221053	0.00219746	0.00222659	2.22659		0.0021424	0.00228109	0.00208579	0.00216976	2.16976
0.00153414	0.00154812	0.00155529	0.00154585	1.54585		0.00144419	0.00154249	0.00159616	0.00152761	1.52761		0.00187575	0.00208504	0.00215615	0.00203898	2.03898		0.00176554	0.00176092	0.00163775	0.0017214	1.7214		0.00223379	0.00217758	0.00216531	0.00219223	2.19223		0.00212429	0.00226175	0.00207754	0.00215453	2.15453
0.0015468	0.00155423	0.00156988	0.00155697	1.55697		0.00147196	0.00155974	0.00160093	0.00154421	1.54421		0.00190233	0.00211721	0.00219566	0.00207174	2.07174		0.00175016	0.00174587	0.00162907	0.00170837	1.70837		0.00219663	0.00214627	0.00213404	0.00215898	2.15898		0.00210814	0.00224224	0.00207021	0.0021402	2.1402
0.00155978	0.00156096	0.00158524	0.00156866	1.56866		0.00150103	0.00157774	0.00160668	0.00156182	1.56182		0.00192995	0.00215102	0.00223613	0.0021057	2.1057		0.00173578	0.00173133	0.00162182	0.00169631	1.69631		0.00216064	0.00211684	0.00210393	0.00212714	2.12714		0.00209392	0.00222253	0.00206367	0.00212671	2.12671
0.00157293	0.0015686	0.0016013	0.00158094	1.58094		0.00153119	0.00159644	0.00161362	0.00158041	1.58041		0.00195865	0.00218649	0.00227747	0.00214087	2.14087		0.00172266	0.00171744	0.00161599	0.00168536	1.68536		0.00212614	0.00208947	0.00207526	0.00209696	2.09696		0.0020816	0.00220261	0.00205781	0.00211401	2.11401
0.00158613	0.00157737	0.00161794	0.00159381	1.59381		0.00156225	0.0016158	0.00162192	0.00159999	1.59999		0.00198847	0.00222362	0.00231952	0.0021772	2.1772		0.001711	0.0017043	0.00161158	0.00167563	1.67563		0.00209341	0.00206429	0.00204827	0.00206866	2.06866		0.00207116	0.00218256	0.00205258	0.0021021	2.1021
0.00159927	0.00158748	0.00163505	0.00160727	1.60727		0.00159402	0.00163587	0.00163177	0.00162055	1.62055		0.00201949	0.00226239	0.00236211	0.00221466	2.21466		0.00170101	0.00169201	0.00160855	0.00166719	1.66719		0.0020627	0.00204134	0.00202315	0.0020424	2.0424		0.00206252	0.00216249	0.00204794	0.00209098	2.09098
0.00161228	0.00159907	0.00165253	0.00162129	1.62129		0.00162633	0.00165671	0.00164333	0.00164212	1.64212		0.00205177	0.00230274	0.00240507	0.00225319	2.25319		0.00169285	0.00168064	0.00160685	0.00166011	1.66011		0.00203422	0.00202062	0.00200005	0.00201829	2.01829		0.00205561	0.00214259	0.00204391	0.0020807	2.0807
0.0016251	0.00161224	0.00167027	0.00163587	1.63587		0.00165901	0.00167844	0.00165677	0.00166474	1.66474		0.0020854	0.00234463	0.00244824	0.00229276	2.29276		0.00168661	0.00167025	0.00160636	0.00165441	1.65441		0.00200808	0.00200205	0.00197905	0.00199639	1.99639		0.00205033	0.00212311	0.00204055	0.00207133	2.07133
0.00163775	0.00162703	0.00168815	0.00165098	1.65098		0.00169196	0.00170123	0.00167222	0.00168847	1.68847		0.00212048	0.002388	0.00249147	0.00233332	2.33332		0.00168234	0.00166089	0.00160694	0.00165006	1.65006		0.00198434	0.00198551	0.00196021	0.00197669	1.97669		0.00204658	0.00210437	0.00203799	0.00206298	2.06298
0.00165025	0.00164345	0.00170604	0.00166658	1.66658		0.00172512	0.00172522	0.00168983	0.00171339	1.71339		0.00215708	0.00243279	0.00253465	0.00237484	2.37484		0.00168004	0.00165258	0.00160845	0.00164702	1.64702		0.00196299	0.00197083	0.0019435	0.00195911	1.95911		0.00204427	0.00208666	0.0020364	0.00205578	2.05578
0.00166269	0.00166146	0.00172385	0.00168267	1.68267		0.00175848	0.00175061	0.00170968	0.00173959	1.73959		0.00219529	0.00247893	0.0025777	0.0024173	2.4173		0.00167963	0.00164535	0.0016107	0.00164523	1.64523		0.00194391	0.00195783	0.00192886	0.00194353	1.94353		0.0020433	0.00207031	0.00203597	0.00204986	2.04986
0.00167518	0.00168102	0.00174149	0.00169923	1.69923		0.0017921	0.0017776	0.00173187	0.00176719	1.76719		0.00223518	0.00252632	0.00262055	0.00246068	2.46068		0.00168097	0.00163921	0.00161354	0.00164458	1.64458		0.00192697	0.00194628	0.00191618	0.00192981	1.92981		0.00204362	0.00205562	0.00203692	0.00204539	2.04539
0.00168789	0.00170203	0.00175893	0.00171628	1.71628		0.00182609	0.00180637	0.00175645	0.0017963	1.7963		0.00227681	0.00257488	0.00266318	0.00250496	2.50496		0.00168394	0.00163414	0.00161681	0.00164496	1.64496		0.00191199	0.00193595	0.0019053	0.00191775	1.91775		0.00204514	0.00204287	0.00203946	0.00204249	2.04249
0.00170104	0.00172436	0.00177615	0.00173385	1.73385		0.00186058	0.00183709	0.00178347	0.00182705	1.82705		0.00232023	0.0026245	0.00270555	0.00255009	2.55009		0.00168835	0.00163006	0.00162035	0.00164626	1.64626		0.00189877	0.00192658	0.00189602	0.00190712	1.90712		0.00204778	0.00203232	0.00204375	0.00204129	2.04129
0.00171483	0.00174786	0.00179318	0.00175196	1.75196		0.00189577	0.00186988	0.00181297	0.00185954	1.85954		0.00236545	0.00267508	0.00274768	0.00259607	2.59607		0.00169405	0.00162691	0.00162405	0.00164834	1.64834		0.00188712	0.00191792	0.00188809	0.00189771	1.89771		0.00205145	0.00202418	0.00204995	0.00204186	2.04186
0.00172951	0.00177232	0.00181007	0.00177063	1.77063		0.00193187	0.00190484	0.00184498	0.0018939	1.8939		0.00241251	0.0027265	0.00278958	0.00264286	2.64286		0.00170089	0.00162457	0.00162781	0.00165109	1.65109		0.00187687	0.00190974	0.00188123	0.00188928	1.88928		0.00205604	0.0020186	0.00205813	0.00204426	2.04426
0.00174532	0.00179753	0.00182692	0.00178992	1.78992		0.0019691	0.00194204	0.00187951	0.00193021	1.93021		0.00246147	0.00277866	0.00283129	0.00269047	2.69047		0.00170874	0.00162289	0.00163153	0.00165439	1.65439		0.00186784	0.00190183	0.00187512	0.0018816	1.8816		0.00206149	0.00201569	0.00206835	0.00204851	2.04851
0.00176253	0.00182326	0.00184383	0.00180987	1.80987		0.00200771	0.0019815	0.00191657	0.00196859	1.96859		0.00251236	0.00283149	0.00287291	0.00273892	2.73892		0.00171748	0.00162174	0.00163516	0.00165813	1.65813		0.00185987	0.00189403	0.00186948	0.00187446	1.87446		0.00206771	0.00201545	0.0020806	0.00205459	2.05459
0.00178137	0.0018493	0.00186099	0.00183055	1.83055		0.00204794	0.00202324	0.00195621	0.00200913	2.00913		0.00256523	0.00288492	0.00291454	0.00278823	2.78823		0.00172701	0.001621	0.00163863	0.00166221	1.66221		0.00185281	0.00188622	0.00186404	0.00186769	1.86769		0.0020747	0.00201783	0.00209483	0.00206246	2.06246
0.00180207	0.00187546	0.00187855	0.00185203	1.85203		0.00209002	0.00206726	0.00199847	0.00205192	2.05192		0.00262013	0.0029389	0.00295639	0.00283847	2.83847		0.00173717	0.00162056	0.00164187	0.00166653	1.66653		0.00184651	0.0018783	0.00185857	0.00186113	1.86113		0.00208242	0.00202271	0.00211098	0.00207204	2.07204
0.00182486	0.00190161	0.00189674	0.0018744	1.8744		0.00213412	0.00211356	0.00204337	0.00209701	2.09701		0.00267707	0.00299343	0.00299867	0.00288972	2.88972		0.00174781	0.00162037	0.00164481	0.001671	1.671		0.00184084	0.00187019	0.00185292	0.00185465	1.85465		0.0020909	0.00202992	0.0021289	0.00208324	2.08324
0.00184992	0.00192764	0.00191583	0.0018978	1.8978		0.00218042	0.00216208	0.0020909	0.00214447	2.14447		0.00273604	0.0030485	0.00304167	0.00294207	2.94207		0.00175875	0.0016204	0.00164736	0.0016755	1.6755		0.00183565	0.00186187	0.00184697	0.00184816	1.84816		0.00210014	0.00203927	0.00214844	0.00209595	2.09595
0.00187742	0.00195351	0.00193609	0.00192234	1.92234		0.00222903	0.0022128	0.00214103	0.00219428	2.19428		0.00279698	0.00310416	0.00308567	0.0029956	2.9956		0.0017698	0.00162063	0.00164948	0.00167997	1.67997		0.00183085	0.00185333	0.00184067	0.00184162	1.84162		0.0021102	0.00205058	0.00216941	0.00211006	2.11006
0.00190747	0.00197926	0.00195785	0.00194819	1.94819		0.00228003	0.00226566	0.00219372	0.00224647	2.24647		0.00285982	0.00316042	0.00313097	0.0030504	3.0504		0.00178079	0.00162109	0.00165116	0.00168434	1.68434		0.00182636	0.00184466	0.00183405	0.00183502	1.83502		0.0021211	0.00206363	0.00219157	0.00212543	2.12543
0.00194013	0.00200495	0.00198141	0.0019755	1.9755		0.0023335	0.00232062	0.00224892	0.00230101	2.30101		0.00292443	0.0032173	0.00317784	0.00310652	3.10652		0.00179153	0.00162178	0.00165241	0.00168858	1.68858		0.00182216	0.00183595	0.00182718	0.00182843	1.82843		0.00213285	0.00207822	0.00221472	0.00214193	2.14193
0.00197543	0.00203073	0.00200705	0.0020044	2.0044		0.00238944	0.00237764	0.00230659	0.00235789	2.35789		0.00299068	0.00327481	0.00322648	0.00316399	3.16399		0.00180189	0.00162277	0.00165333	0.00169266	1.69266		0.00181826	0.00182732	0.00182018	0.00182192	1.82192		0.00214543	0.00209412	0.00223864	0.0021594	2.1594
0.00201336	0.00205676	0.00203502	0.00203505	2.03505		0.00244785	0.00243667	0.00236663	0.00241705	2.41705		0.00305839	0.00333292	0.00327703	0.00322278	3.22278		0.00181173	0.00162409	0.00165401	0.00169661	1.69661		0.00181472	0.00181894	0.00181321	0.00181562	1.81562		0.00215881	0.00211114	0.00226313	0.00217769	2.17769
0.00205388	0.00208322	0.00206555	0.00206755	2.06755		0.0025087	0.00249766	0.00242896	0.00247844	2.47844		0.00312736	0.0033916	0.00332956	0.00328284	3.28284		0.001821	0.00162583	0.00165462	0.00170048	1.70048		0.00181159	0.00181096	0.00180645	0.00180967	1.80967		0.00217291	0.00212906	0.00228803	0.00219667	2.19667
0.00209694	0.0021103	0.00209879	0.00210201	2.10201		0.00257191	0.00256056	0.00249349	0.00254198	2.54198		0.00319738	0.00345082	0.00338409	0.0033441	3.3441		0.00182964	0.00162808	0.00165532	0.00170434	1.70434		0.00180893	0.00180358	0.00180013	0.00180421	1.80421		0.0021877	0.0021477	0.00231318	0.00221619	2.21619
0.00214243	0.00213819	0.00213484	0.00213849	2.13849		0.00263738	0.00262529	0.00256012	0.00260759	2.60759		0.00326823	0.00351052	0.00344061	0.00340645	3.40645		0.00183765	0.00163095	0.00165628	0.0017083	1.7083		0.0018068	0.001797	0.00179445	0.00179941	1.79941		0.00220308	0.00216691	0.00233847	0.00223615	2.23615
0.00219025	0.00216707	0.00217373	0.00217702	2.17702		0.00270499	0.00269177	0.0026288	0.00267519	2.67519		0.00333968	0.00357068	0.00349904	0.0034698	3.4698		0.00184506	0.00163457	0.00165769	0.00171244	1.71244		0.00180522	0.00179141	0.00178961	0.00179541	1.79541		0.00221899	0.00218651	0.00236382	0.00225644	2.25644
0.0022403	0.00219714	0.00221544	0.00221763	2.21763		0.00277462	0.00275995	0.00269947	0.00274468	2.74468		0.0034115	0.00363126	0.00355926	0.00353401	3.53401		0.00185186	0.00163909	0.00165971	0.00171688	1.71688		0.00180422	0.00178698	0.00178582	0.00179234	1.79234		0.00223534	0.00220636	0.00238919	0.00227697	2.27697
0.0022925	0.00222859	0.00225991	0.00226033	2.26033		0.00284611	0.00282974	0.00277208	0.00281598	2.81598		0.00348345	0.00369221	0.00362111	0.00359892	3.59892		0.00185808	0.00164463	0.0016625	0.00172174	1.72174		0.00180378	0.00178386	0.00178328	0.00179031	1.79031		0.00225208	0.00222632	0.00241458	0.00229766	2.29766
0.0023468	0.00226164	0.00230705	0.00230516	2.30516		0.00291928	0.00290111	0.00284656	0.00288898	2.88898		0.0035553	0.00375344	0.00368438	0.00366437	3.66437		0.00186375	0.00165136	0.00166624	0.00172712	1.72712		0.00180388	0.00178217	0.00178216	0.0017894	1.7894		0.00226915	0.00224623	0.00244001	0.00231847	2.31847
0.00240316	0.00229653	0.00235676	0.00235215	2.35215		0.00299394	0.00297399	0.00292284	0.00296359	2.96359		0.0036268	0.00381486	0.00374882	0.00373016	3.73016		0.00186892	0.00165942	0.00167111	0.00173315	1.73315		0.00180446	0.00178199	0.00178259	0.00178968	1.78968		0.00228652	0.00226599	0.00246552	0.00233934	2.33934
0.00246157	0.00233345	0.00240896	0.00240132	2.40132		0.0030699	0.00304838	0.00300087	0.00303972	3.03972		0.00369771	0.0038763	0.00381413	0.00379605	3.79605		0.0018737	0.00166894	0.00167728	0.00173997	1.73997		0.00180551	0.00178339	0.00178468	0.00179119	1.79119		0.00230412	0.00228552	0.00249115	0.00236026	2.36026
0.00252204	0.00237262	0.00246353	0.00245273	2.45273		0.00314697	0.00312424	0.0030806	0.00311727	3.11727		0.00376777	0.00393762	0.00387998	0.00386179	3.86179		0.00187823	0.00168003	0.00168493	0.00174773	1.74773		0.00180699	0.00178643	0.00178844	0.00179395	1.79395		0.00232192	0.0023048	0.00251691	0.00238121	2.38121
0.00258458	0.00241423	0.00252039	0.0025064	2.5064		0.00322499	0.00320153	0.00316198	0.00319617	3.19617		0.00383673	0.00399861	0.00394602	0.00392712	3.92712		0.0018827	0.00169274	0.00169421	0.00175655	1.75655		0.0018089	0.00179115	0.00179382	0.00179796	1.79796		0.00233989	0.00232384	0.00254282	0.00240218	2.40218
0.0026492	0.00245845	0.00257942	0.00256236	2.56236		0.00330385	0.00328019	0.00324496	0.00327633	3.27633		0.00390433	0.00405904	0.0040119	0.00399176	3.99176		0.00188736	0.00170713	0.00170524	0.00176657	1.76657		0.00181128	0.00179761	0.0018007	0.0018032	1.8032		0.00235801	0.0023427	0.00256887	0.00242319	2.42319
0.00271592	0.00250542	0.00264053	0.00262062	2.62062		0.00338349	0.00336016	0.00332949	0.00335771	3.35771		0.00397034	0.00411869	0.00407723	0.00405542	4.05542		0.00189244	0.00172316	0.00171805	0.00177788	1.77788		0.00181417	0.00180584	0.0018089	0.00180963	1.80963		0.00237632	0.00236145	0.00259505	0.00244428	2.44428
0.00278475	0.00255525	0.0027036	0.0026812	2.6812		0.0034639	0.00344137	0.00341556	0.00344027	3.44027		0.00403457	0.00417729	0.00414167	0.00411784	4.11784		0.0018982	0.0017408	0.00173265	0.00179055	1.79055		0.00181762	0.00181588	0.00181819	0.00181723	1.81723		0.00239488	0.00238015	0.00262135	0.00246546	2.46546
0.00285572	0.00260803	0.00276851	0.00274409	2.74409		0.00354508	0.00352376	0.00350314	0.00352399	3.52399		0.00409686	0.00423454	0.00420487	0.00417876	4.17876		0.00190484	0.00175997	0.00174895	0.00180459	1.80459		0.00182171	0.00182772	0.00182834	0.00182593	1.82593		0.00241379	0.00239887	0.00264772	0.00248679	2.48679
0.00292884	0.00266386	0.00283515	0.00280928	2.80928		0.00362703	0.00360726	0.00359222	0.00360884	3.60884		0.00415708	0.00429019	0.0042665	0.00423792	4.23792		0.00191249	0.00178058	0.00176683	0.00181997	1.81997		0.0018265	0.00184131	0.00183909	0.00183563	1.83563		0.00243318	0.00241768	0.00267414	0.00250833	2.50833
0.00300415	0.00272284	0.00290343	0.00287681	2.87681		0.00370977	0.00369175	0.00368274	0.00369476	3.69476		0.00421511	0.00434397	0.00432623	0.00429511	4.29511		0.00192124	0.00180255	0.00178609	0.00183663	1.83663		0.00183204	0.00185655	0.00185018	0.00184626	1.84626		0.00245319	0.00243666	0.00270058	0.00253014	2.53014
0.00308162	0.0027851	0.00297329	0.00294667	2.94667		0.00379328	0.00377713	0.00377463	0.00378168	3.78168		0.00427089	0.00439567	0.00438377	0.00435011	4.35011		0.00193112	0.00182576	0.00180651	0.00185446	1.85446		0.00183835	0.00187332	0.00186135	0.00185768	1.85768		0.002474	0.00245592	0.00272704	0.00255232	2.55232
0.00316125	0.00285074	0.00304472	0.0030189	3.0189		0.00387755	0.0038633	0.00386775	0.00386953	3.86953		0.00432433	0.00444506	0.0044388	0.00440273	4.40273		0.00194214	0.00185009	0.00182786	0.00187337	1.87337		0.00184547	0.00189149	0.00187236	0.00186977	1.86977		0.00249578	0.00247557	0.00275353	0.00257496	2.57496
0.00324297	0.00291984	0.00311771	0.00309351	3.09351		0.00396256	0.00395012	0.00396192	0.0039582	3.9582		0.00437538	0.00449192	0.00449105	0.00445278	4.45278		0.00195431	0.00187544	0.00184993	0.00189323	1.89323		0.00185343	0.00191092	0.00188299	0.00188244	1.88244		0.00251868	0.00249575	0.00278007	0.00259816	2.59816
0.00332671	0.00299246	0.00319229	0.00317049	3.17049		0.00404831	0.00403747	0.00405691	0.00404756	4.04756		0.00442401	0.00453603	0.00454022	0.00450008	4.50008		0.00196759	0.00190171	0.00187254	0.00191395	1.91395		0.00186226	0.00193146	0.00189307	0.00189559	1.89559		0.00254279	0.00251656	0.00280669	0.00262202	2.62202
0.0034124	0.00306864	0.00326846	0.00324983	3.24983		0.00413475	0.00412517	0.00415246	0.00413746	4.13746		0.00447019	0.00457717	0.00458604	0.00454446	4.54446		0.00198196	0.00192879	0.00189555	0.00193543	1.93543		0.00187198	0.00195296	0.00190249	0.00190915	1.90915		0.00256821	0.00253814	0.00283344	0.0026466	2.6466
0.0034999	0.00314838	0.00334624	0.00333151	3.33151		0.00422186	0.00421304	0.00424827	0.00422772	4.22772		0.00451392	0.00461515	0.00462825	0.00458577	4.58577		0.00199735	0.00195662	0.00191887	0.00195762	1.95762		0.00188264	0.00197528	0.0019112	0.00192304	1.92304		0.00259494	0.00256058	0.00286041	0.00267198	2.67198
0.00358908	0.00323162	0.00342566	0.00341545	3.41545		0.00430959	0.00430084	0.00434402	0.00431815	4.31815		0.00455521	0.00464984	0.00466667	0.0046239	4.6239		0.00201371	0.00198513	0.00194248	0.00198044	1.98044		0.00189428	0.00199827	0.00191919	0.00193725	1.93725		0.00262299	0.00258396	0.00288767	0.00269821	2.69821
0.00367974	0.00331825	0.00350671	0.00350157	3.50157		0.00439791	0.00438834	0.00443939	0.00440855	4.40855		0.00459409	0.00468114	0.00470115	0.00465879	4.65879		0.00203095	0.00201426	0.0019664	0.00200387	2.00387		0.00190692	0.00202178	0.00192648	0.00195173	1.95173		0.0026523	0.00260836	0.00291532	0.00272533	2.72533
0.00377171	0.0034081	0.0035894	0.00358974	3.58974		0.00448675	0.0044753	0.0045341	0.00449872	4.49872		0.00463058	0.00470901	0.00473162	0.0046904	4.6904		0.00204896	0.00204397	0.00199066	0.00202786	2.02786		0.00192059	0.00204567	0.00193314	0.00196647	1.96647		0.00268286	0.0026338	0.00294346	0.00275337	2.75337
0.0038648	0.00350093	0.00367372	0.00367982	3.67982		0.004576	0.00456148	0.00462789	0.00458846	4.58846		0.00466472	0.0047335	0.00475807	0.00471877	4.71877		0.00206763	0.00207422	0.00201536	0.0020524	2.0524		0.00193531	0.00206978	0.00193928	0.00198146	1.98146		0.00271462	0.0026603	0.00297218	0.00278237	2.78237
0.00395886	0.00359643	0.00375964	0.00377165	3.77165		0.00466553	0.00464662	0.00472048	0.00467755	4.67755		0.00469656	0.00475467	0.00478059	0.00474394	4.74394		0.00208682	0.00210498	0.00204061	0.00207747	2.07747		0.00195105	0.00209393	0.00194506	0.00199668	1.99668		0.00274754	0.00268783	0.00300161	0.00281233	2.81233
0.00405372	0.0036943	0.00384713	0.00386505	3.86505		0.0047551	0.00473051	0.00481164	0.00476575	4.76575		0.00472613	0.00477259	0.0047993	0.004766	4.766		0.00210639	0.00213621	0.00206656	0.00210305	2.10305		0.00196775	0.00211796	0.00195071	0.00201214	2.01214		0.0027816	0.00271638	0.00303182	0.00284327	2.84327
0.00414922	0.0037942	0.00393614	0.00395985	3.95985		0.00484443	0.0048129	0.00490112	0.00485281	4.85281		0.00475342	0.00478732	0.00481438	0.00478504	4.78504		0.0021262	0.00216787	0.00209344	0.00212917	2.12917		0.00198533	0.00214169	0.00195649	0.00202784	2.02784		0.00281673	0.00274592	0.00306288	0.00287517	2.87517
0.00424518	0.00389578	0.00402663	0.00405586	4.05586		0.00493315	0.00489355	0.00498865	0.00493845	4.93845		0.00477839	0.00479891	0.00482602	0.00480111	4.80111		0.00214612	0.00219994	0.00212148	0.00215585	2.15585		0.00200369	0.00216497	0.00196268	0.00204378	2.04378		0.00285286	0.0027764	0.00309483	0.00290803	2.90803
0.00434141	0.0039987	0.00411852	0.00415288	4.15288		0.00502088	0.00497224	0.00507395	0.00502235	5.02235		0.00480095	0.00480741	0.00483442	0.00481426	4.81426		0.00216605	0.00223235	0.00215095	0.00218312	2.18312		0.0020227	0.0021877	0.00196956	0.00205999	2.05999		0.00288992	0.0028078	0.00312767	0.0029418	2.9418
0.00443771	0.00410262	0.00421172	0.00425068	4.25068		0.00510718	0.00504868	0.00515673	0.0051042	5.1042		0.00482094	0.00481286	0.00483977	0.00482452	4.82452		0.00218591	0.00226508	0.00218216	0.00221105	2.21105		0.00204227	0.00220985	0.00197735	0.00207649	2.07649		0.00292781	0.00284007	0.00316137	0.00297642	2.97642
0.00453387	0.00420722	0.00430607	0.00434905	4.34905		0.00519163	0.0051226	0.00523668	0.00518363	5.18363		0.00483815	0.00481527	0.00484221	0.00483188	4.83188		0.00220567	0.00229807	0.00221538	0.00223971	2.23971		0.00206229	0.00223145	0.00198624	0.00209332	2.09332		0.00296643	0.00287321	0.0031959	0.00301184	3.01184
0.00462964	0.00431215	0.00440142	0.00444774	4.44774		0.00527377	0.00519369	0.00531348	0.00526031	5.26031		0.00485237	0.00481463	0.00484185	0.00483628	4.83628		0.00222534	0.00233128	0.00225089	0.00226917	2.26917		0.00208269	0.00225262	0.00199635	0.00211055	2.11055		0.00300565	0.00290717	0.00323121	0.00304801	3.04801
0.00472474	0.0044171	0.00449755	0.00454647	4.54647		0.00535313	0.00526165	0.00538682	0.00533387	5.33387		0.00486334	0.00481091	0.00483873	0.00483766	4.83766		0.00224496	0.00236463	0.00228892	0.00229951	2.29951		0.00210343	0.00227351	0.00200779	0.00212824	2.12824		0.00304538	0.00294194	0.00326723	0.00308485	3.08485
0.00481891	0.00452171	0.00459423	0.00464495	4.64495		0.00542923	0.00532618	0.00545639	0.00540394	5.40394		0.00487084	0.00480407	0.00483284	0.00483592	4.83592		0.0022646	0.00239806	0.00232965	0.00233077	2.33077		0.00212448	0.00229432	0.00202063	0.00214647	2.14647		0.00308551	0.00297747	0.00330386	0.00312228	3.12228
0.00491186	0.00462567	0.00469116	0.0047429	4.7429		0.00550155	0.005387	0.00552188	0.00547014	5.47014		0.00487465	0.00479403	0.00482417	0.00483095	4.83095		0.00228432	0.00243147	0.00237316	0.00236298	2.36298		0.00214582	0.00231524	0.00203494	0.00216533	2.16533		0.00312597	0.00301372	0.003341	0.00316023	3.16023
0.00500329	0.00472866	0.00478801	0.00483999	4.83999		0.00556959	0.00544382	0.00558298	0.00553213	5.53213		0.00487454	0.00478074	0.00481263	0.00482264	4.82264		0.00230422	0.00246481	0.00241948	0.00239617	2.39617		0.00216748	0.00233648	0.00205077	0.00218491	2.18491		0.00316674	0.00305067	0.00337851	0.00319864	3.19864
0.00509293	0.00483039	0.00488446	0.00493593	4.93593		0.00563284	0.0054964	0.00563942	0.00558955	5.58955		0.00487032	0.00476413	0.00479816	0.00481087	4.81087		0.0023244	0.002498	0.00246857	0.00243032	2.43032		0.00218948	0.00235823	0.00206816	0.00220529	2.20529		0.00320779	0.00308826	0.0034163	0.00323745	3.23745
0.00518049	0.00493061	0.00498014	0.00503041	5.03041		0.00569083	0.00554451	0.00569089	0.00564207	5.64207		0.00486178	0.00474409	0.00478066	0.00479551	4.79551		0.00234497	0.00253098	0.00252032	0.00246542	2.46542		0.00221188	0.00238071	0.00208716	0.00222658	2.22658		0.00324915	0.00312646	0.00345424	0.00327662	3.27662
0.00526569	0.0050291	0.00507469	0.00512316	5.12316		0.0057431	0.00558792	0.00573709	0.00568937	5.68937		0.00484873	0.00472051	0.00476	0.00477641	4.77641		0.00236609	0.00256372	0.00257458	0.00250146	2.50146		0.00223474	0.00240411	0.00210777	0.00224887	2.24887		0.00329087	0.00316521	0.00349229	0.00331612	3.31612
0.00534826	0.00512565	0.00516775	0.00521389	5.21389		0.00578924	0.00562643	0.00577773	0.00573113	5.73113		0.00483096	0.00469325	0.00473599	0.0047534	4.7534		0.0023879	0.00259622	0.00263118	0.00253844	2.53844		0.00225813	0.00242865	0.00213004	0.00227227	2.27227		0.00333305	0.00320449	0.00353039	0.00335598	3.35598
0.00542796	0.0052201	0.00525889	0.00530232	5.30232		0.00582888	0.00565984	0.00581248	0.00576707	5.76707		0.00480833	0.00466216	0.00470848	0.00472633	4.72633		0.00241056	0.0026285	0.00268999	0.00257635	2.57635		0.00228215	0.00245445	0.00215394	0.00229685	2.29685		0.00337579	0.00324423	0.00356851	0.00339618	3.39618
0.00550449	0.00531226	0.0053477	0.00538815	5.38815		0.00586172	0.00568795	0.00584105	0.00579691	5.79691		0.00478075	0.0046271	0.00467728	0.00469504	4.69504		0.00243423	0.0026606	0.00275088	0.00261523	2.61523		0.00230686	0.00248162	0.00217947	0.00232265	2.32265		0.00341914	0.00328441	0.00360666	0.00343674	3.43674
0.00557757	0.00540194	0.0054337	0.00547107	5.47107		0.00588752	0.00571057	0.00586316	0.00582042	5.82042		0.00474817	0.00458798	0.00464224	0.00465946	4.65946		0.00245903	0.00269258	0.0028137	0.0026551	2.6551		0.00233233	0.00251018	0.00220658	0.0023497	2.3497		0.00346314	0.00332498	0.00364486	0.00347766	3.47766
0.00564692	0.0054889	0.00551645	0.00555076	5.55076		0.00590611	0.00572748	0.0058786	0.00583739	5.83739		0.00471061	0.00454473	0.00460322	0.00461952	4.61952		0.0024851	0.00272451	0.00287832	0.00269598	2.69598		0.00235865	0.00254011	0.00223517	0.00237798	2.37798		0.00350779	0.00336593	0.00368315	0.00351896	3.51896
0.00571224	0.00557288	0.00559548	0.00562687	5.62687		0.00591737	0.00573851	0.00588719	0.00584769	5.84769		0.00466816	0.00449734	0.00456014	0.00457521	4.57521		0.00251256	0.00275648	0.00294461	0.00273788	2.73788		0.00238592	0.00257133	0.00226512	0.00240746	2.40746		0.00355306	0.00340723	0.00372163	0.00356064	3.56064
0.00577325	0.00565356	0.00567032	0.00569904	5.69904		0.00592128	0.00574349	0.00588883	0.0058512	5.8512		0.00462097	0.00444581	0.00451289	0.00452656	4.52656		0.00254153	0.00278859	0.00301242	0.00278085	2.78085		0.00241425	0.00260374	0.00229629	0.00243809	2.43809		0.00359895	0.00344886	0.00376042	0.00360274	3.60274
0.00582968	0.0057306	0.00574051	0.00576693	5.76693		0.00591783	0.0057423	0.0058835	0.00584788	5.84788		0.0045693	0.00439022	0.00446145	0.00447366	4.47366		0.00257211	0.00282092	0.00308162	0.00282489	2.82489		0.00244372	0.00263718	0.00232852	0.00246981	2.46981		0.00364543	0.00349084	0.00379966	0.00364531	3.64531
0.00588126	0.00580359	0.00580564	0.00583016	5.83016		0.00590709	0.00573481	0.00587123	0.00583771	5.83771		0.00451344	0.00433066	0.00440584	0.00441665	4.41665		0.00260436	0.00285357	0.00315209	0.00287001	2.87001		0.00247443	0.00267149	0.00236166	0.00250253	2.50253		0.00369248	0.00353318	0.00383949	0.00368838	3.68838
0.00592777	0.00587212	0.00586534	0.00588841	5.88841		0.00588915	0.00572093	0.00585209	0.00582073	5.82073		0.00445375	0.00426723	0.00434617	0.00435572	4.35572		0.0026383	0.00288658	0.00322371	0.0029162	2.9162		0.00250643	0.00270646	0.00239559	0.00253616	2.53616		0.00374009	0.00357589	0.00388005	0.00373201	3.73201
0.00596898	0.00593578	0.0059193	0.00594135	5.94135		0.00586413	0.00570059	0.00582621	0.00579698	5.79698		0.00439058	0.00420008	0.00428259	0.00429109	4.29109		0.0026739	0.00292003	0.00329638	0.00296344	2.96344		0.00253978	0.00274188	0.00243019	0.00257062	2.57062		0.00378822	0.00361901	0.00392145	0.00377623	3.77623
0.00600466	0.00599416	0.0059672	0.00598868	5.98868		0.00583218	0.0056737	0.00579372	0.00576654	5.76654		0.00432425	0.00412939	0.00421534	0.00422299	4.22299		0.0027111	0.00295397	0.00336997	0.00301168	3.01168		0.00257449	0.00277753	0.0024654	0.00260581	2.60581		0.00383682	0.00366253	0.00396378	0.00382104	3.82104
0.00603459	0.00604692	0.00600877	0.00603009	6.03009		0.0057935	0.00564019	0.0057548	0.0057295	5.7295		0.00425506	0.00405536	0.00414466	0.0041517	4.1517		0.00274977	0.00298843	0.00344435	0.00306085	3.06085		0.00261056	0.00281326	0.00250116	0.00264166	2.64166		0.00388582	0.00370646	0.0040071	0.00386646	3.86646
0.00605857	0.00609368	0.00604371	0.00606532	6.06532		0.00574829	0.00560001	0.0057096	0.00568597	5.68597		0.00418329	0.00397822	0.00407084	0.00407745	4.07745		0.0027898	0.00302346	0.0035194	0.00311089	3.11089		0.00264798	0.00284892	0.0025374	0.0026781	2.6781		0.00393513	0.00375079	0.00405148	0.00391247	3.91247
0.00607643	0.00613413	0.00607176	0.00609411	6.09411		0.00569676	0.00555312	0.0056583	0.00563606	5.63606		0.00410918	0.0038982	0.00399414	0.00400051	4.00051		0.00283102	0.00305909	0.00359497	0.00316169	3.16169		0.00268674	0.00288443	0.00257408	0.00271508	2.71508		0.00398467	0.00379546	0.00409691	0.00395901	3.95901
0.006088	0.00616794	0.0060927	0.00611621	6.11621		0.00563914	0.00549951	0.00560105	0.0055799	5.5799		0.004033	0.00381552	0.00391487	0.00392113	3.92113		0.00287328	0.0030953	0.0036709	0.00321316	3.21316		0.00272681	0.0029197	0.00261113	0.00275255	2.75255		0.0040343	0.00384045	0.00414338	0.00400604	4.00604
0.00609312	0.0061948	0.00610635	0.00613142	6.13142		0.00557563	0.00543924	0.00553802	0.00551763	5.51763		0.00395496	0.00373044	0.00383331	0.00383957	3.83957		0.00291641	0.00313206	0.00374706	0.00326517	3.26517		0.00276818	0.0029547	0.00264854	0.00279047	2.79047		0.00408388	0.00388572	0.0041908	0.00405347	4.05347
0.00609164	0.00621439	0.00611261	0.00613954	6.13954		0.00550645	0.00537238	0.00546938	0.0054494	5.4494		0.0038753	0.00364326	0.00374974	0.0037561	3.7561		0.00296025	0.00316929	0.00382324	0.0033176	3.3176		0.00281084	0.00298939	0.00268629	0.00282884	2.82884		0.00413327	0.00393123	0.00423907	0.00410119	4.10119
0.00608341	0.00622642	0.00611139	0.00614041	6.14041		0.0054318	0.00529911	0.00539532	0.00537541	5.37541		0.00379421	0.00355424	0.00366448	0.00367098	3.67098		0.00300467	0.0032069	0.00389925	0.00337027	3.37027		0.00285478	0.00302375	0.00272441	0.00286765	2.86765		0.00418231	0.00397697	0.00428804	0.00414911	4.14911
0.00606829	0.00623066	0.00610271	0.00613389	6.13389		0.00535192	0.00521963	0.00531603	0.00529586	5.29586		0.00371187	0.00346369	0.00357781	0.00358446	3.58446		0.00304953	0.00324476	0.00397486	0.00342305	3.42305		0.0029	0.00305782	0.00276299	0.00290694	2.90694		0.00423087	0.00402292	0.00433753	0.0041971	4.1971
0.0060462	0.00622691	0.00608661	0.0061199	6.1199		0.00526705	0.00513421	0.00523168	0.00521098	5.21098		0.00362842	0.00337187	0.00349001	0.00349677	3.49677		0.00309471	0.00328274	0.00404983	0.00347576	3.47576		0.0029465	0.00309168	0.00280214	0.00294678	2.94678		0.00427882	0.00406905	0.0043873	0.00424506	4.24506
0.00601705	0.00621503	0.00606323	0.00609843	6.09843		0.00517744	0.00504316	0.00514247	0.00512103	5.12103		0.00354398	0.00327903	0.00340134	0.00340812	3.40812		0.00314006	0.00332073	0.00412394	0.00352824	3.52824		0.00299425	0.00312549	0.00284201	0.00298725	2.98725		0.00432606	0.00411533	0.00443711	0.00429283	4.29283
0.00598082	0.00619496	0.00603274	0.00606951	6.06951		0.00508333	0.00494684	0.00504857	0.00502625	5.02625		0.00345861	0.00318543	0.003312	0.00331868	3.31868		0.00318541	0.00335858	0.004197	0.00358033	3.58033		0.00304324	0.00315945	0.00288277	0.00302848	3.02848		0.0043725	0.00416172	0.00448672	0.00434031	4.34031
0.00593754	0.00616669	0.00599537	0.0060332	6.0332		0.00498494	0.00484562	0.00495014	0.0049269	4.9269		0.00337232	0.00309126	0.00322223	0.0032286	3.2286		0.00323063	0.00339621	0.00426885	0.0036319	3.6319		0.00309341	0.00319377	0.00292461	0.00307059	3.07059		0.00441805	0.00420816	0.00453587	0.00438736	4.38736
0.00588725	0.00613025	0.00595134	0.00598961	5.98961		0.00488251	0.00473991	0.00484735	0.00482325	4.82325		0.00328513	0.00299674	0.0031322	0.00313802	3.13802		0.00327556	0.00343353	0.00433938	0.00368282	3.68282		0.0031447	0.00322865	0.00296774	0.0031137	3.1137		0.00446262	0.00425461	0.00458432	0.00443385	4.43385
0.00583002	0.00608573	0.00590086	0.00593887	5.93887		0.00477625	0.00463011	0.00474032	0.00471556	4.71556		0.00319703	0.00290205	0.00304211	0.00304706	3.04706		0.00332008	0.00347051	0.00440849	0.00373303	3.73303		0.00319704	0.00326429	0.00301235	0.00315789	3.15789		0.00450609	0.00430101	0.00463182	0.00447964	4.47964
0.00576596	0.00603322	0.00584413	0.0058811	5.8811		0.00466643	0.00451664	0.00462921	0.00460409	4.60409		0.00310804	0.00280736	0.00295211	0.00295584	2.95584		0.0033641	0.00350713	0.0044761	0.00378244	3.78244		0.00325034	0.00330083	0.00305861	0.00320326	3.20326		0.00454836	0.00434733	0.00467818	0.00452462	4.52462
0.0056952	0.00597285	0.00578136	0.00581647	5.81647		0.00455329	0.00439987	0.00451417	0.00448911	4.48911		0.00301821	0.00271283	0.00286232	0.00286445	2.86445		0.00340756	0.0035434	0.00454213	0.00383103	3.83103		0.00330448	0.00333842	0.00310666	0.00324985	3.24985		0.00458927	0.00439347	0.00472321	0.00456865	4.56865
0.0056179	0.00590478	0.00571274	0.00574514	5.74514		0.00443706	0.00428017	0.00439542	0.00437088	4.37088		0.00292759	0.0026186	0.00277283	0.00277301	2.77301		0.00345044	0.00357932	0.00460653	0.00387876	3.87876		0.00335936	0.00337714	0.00315656	0.00329769	3.29769		0.0046287	0.00443936	0.00476677	0.00461161	4.61161
0.00553426	0.00582921	0.00563843	0.0056673	5.6673		0.00431799	0.00415789	0.00427322	0.0042497	4.2497		0.0028363	0.00252479	0.00268368	0.00268159	2.68159		0.00349278	0.0036149	0.0046693	0.00392566	3.92566		0.00341489	0.00341709	0.00320834	0.00334677	3.34677		0.00466652	0.00448491	0.00480872	0.00465338	4.65338
0.00544455	0.00574635	0.00555865	0.00558318	5.58318		0.00419631	0.00403332	0.00414784	0.00412582	4.12582		0.00274447	0.00243149	0.00259489	0.00259028	2.59028		0.00353462	0.00365018	0.00473044	0.00397174	3.97174		0.00347098	0.00345827	0.00326195	0.00339707	3.39707		0.00470262	0.00453001	0.00484897	0.00469387	4.69387
0.00534904	0.00565646	0.00547362	0.00549304	5.49304		0.00407225	0.00390674	0.00401959	0.00399953	3.99953		0.00265222	0.00233875	0.00250644	0.00249914	2.49914		0.00357601	0.00368519	0.00478999	0.00401706	4.01706		0.00352751	0.00350065	0.00331731	0.00344849	3.44849		0.00473694	0.00457456	0.00488743	0.00473298	4.73298
0.00524809	0.00555987	0.00538362	0.00539719	5.39719		0.00394606	0.00377844	0.00388878	0.00387109	3.87109		0.00255971	0.00224662	0.00241831	0.00240821	2.40821		0.00361703	0.00371998	0.00484803	0.00406168	4.06168		0.00358437	0.00354413	0.00337424	0.00350091	3.50091		0.00476945	0.00461846	0.00492406	0.00477066	4.77066
0.00514207	0.00545693	0.00528896	0.00529599	5.29599		0.003818	0.00364866	0.00375575	0.0037408	3.7408		0.00246706	0.00215511	0.00233046	0.00231754	2.31754		0.00365777	0.0037546	0.00490459	0.00410565	4.10565		0.00364142	0.00358856	0.00343255	0.00355418	3.55418		0.00480015	0.00466158	0.00495883	0.00480685	4.80685
0.00503137	0.00534808	0.00518992	0.00518979	5.18979		0.00368834	0.00351763	0.00362085	0.00360894	3.60894		0.0023744	0.00206425	0.00224286	0.00222717	2.22717		0.00369831	0.00378911	0.00495973	0.00414905	4.14905		0.00369852	0.00363378	0.00349195	0.00360809	3.60809		0.00482905	0.00470379	0.00499176	0.00484153	4.84153
0.00491645	0.00523379	0.0050868	0.00507902	5.07902		0.00355735	0.00338557	0.00348444	0.00347579	3.47579		0.00228185	0.00197402	0.00215546	0.00213711	2.13711		0.00373873	0.00382356	0.00501347	0.00419192	4.19192		0.0037555	0.00367964	0.00355213	0.00366243	3.66243		0.0048562	0.00474498	0.00502289	0.00487469	4.87469
0.00479779	0.00511457	0.00497986	0.00496407	4.96407		0.00342531	0.00325271	0.00334687	0.00334163	3.34163		0.00218953	0.00188442	0.00206822	0.00204739	2.04739		0.00377911	0.00385803	0.00506583	0.00423433	4.23433		0.00381222	0.00372596	0.00361272	0.00371696	3.71696		0.00488166	0.00478506	0.0050523	0.00490634	4.90634
0.00467589	0.00499092	0.00486933	0.00484538	4.84538		0.0032925	0.00311924	0.00320847	0.00320674	3.20674		0.00209751	0.00179542	0.00198114	0.00195802	1.95802		0.00381954	0.00389258	0.0051168	0.00427631	4.27631		0.00386853	0.00377255	0.0036733	0.00377146	3.77146		0.00490548	0.00482397	0.00508008	0.00493651	4.93651
0.00455122	0.00486336	0.00475546	0.00472335	4.72335		0.00315918	0.0029854	0.00306959	0.00307139	3.07139		0.00200593	0.00170699	0.00189421	0.00186905	1.86905		0.00386008	0.00392726	0.00516637	0.0043179	4.3179		0.00392434	0.00381919	0.00373344	0.00382566	3.82566		0.00492775	0.00486169	0.00510632	0.00496525	4.96525
0.00442424	0.00473239	0.0046385	0.00459838	4.59838		0.00302563	0.00285141	0.00293058	0.00293587	2.93587		0.00191489	0.00161914	0.00180747	0.0017805	1.7805		0.00390081	0.00396215	0.00521448	0.00435915	4.35915		0.00397956	0.00386565	0.00379271	0.00387931	3.87931		0.00494855	0.0048982	0.0051311	0.00499262	4.99262
0.00429536	0.0045985	0.00451869	0.00447085	4.47085		0.00289214	0.00271754	0.00279183	0.0028005	2.8005		0.0018245	0.00153189	0.00172093	0.00169244	1.69244		0.00394183	0.00399729	0.00526105	0.00440005	4.40005		0.00403414	0.0039117	0.00385065	0.00393216	3.93216		0.00496794	0.00493351	0.00515449	0.00501865	5.01865
0.00416497	0.00446217	0.00439625	0.00434113	4.34113		0.00275904	0.00258407	0.00265372	0.00266561	2.66561		0.00173491	0.00144524	0.00163458	0.00160491	1.60491		0.00398318	0.00403273	0.00530598	0.00444063	4.44063		0.00408804	0.00395714	0.00390685	0.00398401	3.98401		0.00498603	0.00496763	0.00517658	0.00504341	5.04341
0.00403342	0.00432387	0.00427144	0.00420958	4.20958		0.00262666	0.00245129	0.0025166	0.00253152	2.53152		0.00164626	0.00135923	0.00154844	0.00151798	1.51798		0.00402492	0.00406852	0.00534915	0.00448086	4.48086		0.00414124	0.00400179	0.00396097	0.00403466	4.03466		0.00500292	0.00500059	0.00519741	0.00506697	5.06697
0.00390105	0.00418404	0.00414453	0.00407654	4.07654		0.00249536	0.00231953	0.00238083	0.00239857	2.39857		0.00155868	0.0012739	0.00146249	0.00143169	1.43169		0.00406702	0.00410465	0.00539043	0.0045207	4.5207		0.00419372	0.00404551	0.00401272	0.00408398	4.08398		0.00501873	0.00503238	0.00521708	0.0050894	5.0894
0.00376818	0.00404309	0.00401582	0.00394236	3.94236		0.00236546	0.00218914	0.00224674	0.00226711	2.26711		0.00147233	0.00118928	0.00137674	0.00134611	1.34611		0.00410942	0.00414113	0.00542969	0.00456008	4.56008		0.00424546	0.00408823	0.00406192	0.00413187	4.13187		0.00503357	0.005063	0.00523562	0.00511073	5.11073
0.00363511	0.00390142	0.0038856	0.00380738	3.80738		0.00223729	0.00206049	0.00211463	0.00213747	2.13747		0.00138732	0.00110545	0.00129118	0.00126132	1.26132		0.00415198	0.00417793	0.00546685	0.00459892	4.59892		0.00429646	0.00412991	0.0041085	0.00417829	4.17829		0.00504752	0.00509242	0.00525309	0.00513101	5.13101
0.00350212	0.00375939	0.00375417	0.0036719	3.6719		0.00211114	0.00193398	0.00198478	0.00200997	2.00997		0.00130379	0.00102251	0.00120589	0.0011774	1.1774		0.00419454	0.00421506	0.00550188	0.00463716	4.63716		0.0043467	0.00417053	0.00415249	0.00422324	4.22324		0.00506063	0.00512058	0.00526953	0.00515025	5.15025
0.00336944	0.00361737	0.00362183	0.00353622	3.53622		0.00198731	0.00181	0.00185743	0.00188492	1.88492		0.00122185	0.000940562	0.00112095	0.00109445	1.09445		0.00423694	0.00425251	0.00553476	0.00467473	4.67473		0.00439619	0.0042101	0.00419401	0.00426677	4.26677		0.00507289	0.00514743	0.00528496	0.00516843	5.16843
0.00323728	0.00347564	0.00348885	0.00340059	3.40059		0.0018661	0.00168895	0.00173277	0.00176261	1.76261		0.00114159	0.000859756	0.00103651	0.00101262	1.01262		0.00427898	0.0042903	0.0055655	0.00471159	4.71159		0.00444491	0.00424863	0.00423325	0.00430893	4.30893		0.00508428	0.00517289	0.0052994	0.00518553	5.18553
0.00310581	0.00333446	0.00335546	0.00326524	3.26524		0.00174781	0.00157122	0.00161099	0.00164334	1.64334		0.00106307	0.000780243	0.000952755	0.000932023	0.932023		0.00432051	0.00432845	0.00559412	0.00474769	4.74769		0.00449284	0.00428613	0.00427047	0.00434981	4.34981		0.0050947	0.0051969	0.00531285	0.00520148	5.20148
0.00297517	0.00319407	0.00322192	0.00313038	3.13038		0.00163273	0.00145716	0.00149227	0.00152739	1.52739		0.000986367	0.000702174	0.000869932	0.000852824	0.852824		0.00436137	0.00436693	0.00562066	0.00478299	4.78299		0.00453989	0.00432259	0.00430592	0.00438947	4.38947		0.00510402	0.00521936	0.00532525	0.00521621	5.21621
0.00284553	0.00305463	0.00308845	0.0029962	2.9962		0.00152116	0.0013471	0.00137679	0.00141502	1.41502		0.000911561	0.000625687	0.000788291	0.00077518	0.77518		0.00440143	0.0044057	0.00564517	0.00481744	4.81744		0.00458597	0.00435798	0.00433987	0.00442794	4.42794		0.00511209	0.0052402	0.00533654	0.00522961	5.22961
0.00271704	0.00291634	0.0029553	0.00286289	2.86289		0.00141337	0.00124129	0.00126476	0.00130647	1.30647		0.000838732	0.000550913	0.000708093	0.000699246	0.699246		0.00444057	0.0044447	0.00566771	0.004851	4.851		0.00463097	0.00439222	0.00437257	0.00446525	4.46525		0.00511875	0.0052593	0.0053466	0.00524155	5.24155
0.00258985	0.00277935	0.00282273	0.00273064	2.73064		0.00130959	0.00113993	0.00115633	0.00120195	1.20195		0.000767963	0.000477975	0.000629582	0.000625173	0.625173		0.00447867	0.00448383	0.00568835	0.00488362	4.88362		0.00467478	0.00442523	0.00440426	0.00450142	4.50142		0.00512389	0.00527656	0.00535528	0.00525191	5.25191
0.0024641	0.00264384	0.00269104	0.00259966	2.59966		0.00121	0.00104315	0.00105165	0.0011016	1.1016		0.000699315	0.000406981	0.000552971	0.000553089	0.553089		0.00451564	0.00452295	0.00570716	0.00491525	4.91525		0.00471728	0.00445689	0.00443514	0.00453644	4.53644		0.00512744	0.00529185	0.0053624	0.00526056	5.26056
0.00233992	0.00250999	0.00256056	0.00247016	2.47016		0.00111471	0.000951059	0.000950869	0.00100555	1.00555		0.000632821	0.000338019	0.000478445	0.000483095	0.483095		0.00455138	0.00456189	0.00572418	0.00494582	4.94582		0.00475833	0.00448713	0.00446537	0.00457028	4.57028		0.00512935	0.00530504	0.00536771	0.00526737	5.26737
0.00221749	0.00237799	0.00243163	0.00234237	2.34237		0.00102377	0.0008637	0.000854109	0.00091386	0.91386		0.000568478	0.000271149	0.000406142	0.000415257	0.415257		0.00458579	0.00460044	0.00573947	0.00497523	4.97523		0.00479778	0.00451586	0.00449504	0.00460289	4.60289		0.00512957	0.00531597	0.005371	0.00527218	5.27218
0.00209701	0.00224802	0.0023046	0.00221655	2.21655		0.000937177	0.000781049	0.000761462	0.000826563	0.826563		0.000506235	0.000206393	0.000336152	0.000349593	0.349593		0.00461877	0.00463834	0.00575307	0.00500339	5.00339		0.00483545	0.00454306	0.00452421	0.00463424	4.63424		0.0051281	0.00532449	0.00537201	0.00527487	5.27487
0.00197871	0.00212033	0.00217981	0.00209295	2.09295		0.000854823	0.000703029	0.000672988	0.000743613	0.743613		0.000445984	0.000143737	0.000268523	0.000286081	0.286081		0.00465023	0.00467533	0.005765	0.00503018	5.03018		0.00487115	0.00456872	0.00455286	0.00466424	4.66424		0.00512491	0.00533045	0.00537051	0.00527529	5.27529
0.00186279	0.00199517	0.00205757	0.00197185	1.97185		0.000776543	0.000629496	0.000588702	0.000664914	0.664914		0.000387564	8.31378e-05	0.000203267	0.000224656	0.224656		0.00468007	0.00471116	0.00577527	0.0050555	5.0555		0.00490468	0.00459284	0.00458094	0.00469282	4.69282		0.00511995	0.00533377	0.00536629	0.00527334	5.27334
0.00174946	0.00187282	0.0019382	0.00185349	1.85349		0.000702105	0.000560246	0.000508575	0.000590309	0.590309		0.000330778	2.45391e-05	0.000140352	0.000165223	0.165223		0.0047082	0.00474559	0.0057839	0.00507923	5.07923		0.00493584	0.00461545	0.00460833	0.00471987	4.71987		0.00511319	0.00533437	0.00535913	0.0052689	5.2689
0.00163889	0.00175356	0.00182197	0.00173814	1.73814		0.000631236	0.000495026	0.000432551	0.000519604	0.519604		0.000275413	-3.2115e-05	7.97052e-05	0.000107668	0.107668		0.0047345	0.00477842	0.00579088	0.00510127	5.10127		0.00496443	0.00463655	0.00463485	0.00474528	4.74528		0.00510455	0.00533222	0.00534883	0.00526187	5.26187
0.00153122	0.00163769	0.0017091	0.001626	1.626		0.00056363	0.000433533	0.000360548	0.00045257	0.45257		0.000221253	-8.68745e-05	2.12055e-05	5.18613e-05	0.0518613		0.00475891	0.00480945	0.0057962	0.00512152	5.12152		0.00499028	0.00465618	0.00466028	0.00476891	4.76891		0.00509398	0.0053273	0.0053352	0.00525216	5.25216
0.00142657	0.0015255	0.0015998	0.00151729	1.51729		0.000498968	0.000375424	0.000292455	0.000388949	0.388949		0.000168088	-0.000139783	-3.53042e-05	-2.33323e-06	-0.00233323		0.00478135	0.0048385	0.00579981	0.00513988	5.13988		0.00501325	0.00467437	0.00468434	0.00479065	4.79065		0.0050814	0.00531961	0.00531811	0.00523971	5.23971
0.00132506	0.00141723	0.00149423	0.00141217	1.41217		0.000436931	0.000320322	0.000228132	0.000328462	0.328462		0.000115719	-0.000190896	-9.0011e-05	-5.50625e-05	-0.0550625		0.00480178	0.0048654	0.00580161	0.00515626	5.15626		0.00503324	0.00469117	0.00470676	0.00481039	4.81039		0.00506676	0.00530915	0.00529748	0.00522446	5.22446
0.00122678	0.0013131	0.00139252	0.0013108	1.3108		0.000377195	0.000267826	0.000167401	0.000270807	0.270807		6.39689e-05	-0.000240289	-0.000143138	-0.000106486	-0.106486		0.00482017	0.00488999	0.0058015	0.00517056	5.17056		0.00505015	0.00470665	0.00472728	0.00482803	4.82803		0.00505003	0.00529597	0.00527329	0.00520643	5.20643
0.0011318	0.00121326	0.00129479	0.00121328	1.21328		0.000319436	0.000217554	0.000110049	0.00021568	0.21568		1.26877e-05	-0.00028806	-0.000194935	-0.000156769	-0.156769		0.00483651	0.00491211	0.00579933	0.00518265	5.18265		0.00506393	0.00472088	0.00474571	0.0048435	4.8435		0.00503118	0.0052801	0.00524558	0.00518562	5.18562
0.00104018	0.00111784	0.0012011	0.00111971	1.11971		0.000263345	0.000169158	5.58304e-05	0.000162778	0.162778		-3.82438e-05	-0.000334324	-0.000245657	-0.000206075	-0.206075		0.00485075	0.0049316	0.00579495	0.00519243	5.19243		0.00507454	0.00473393	0.00476189	0.00485678	4.85678		0.0050102	0.0052616	0.00521445	0.00516208	5.16208
0.000951969	0.0010269	0.00111146	0.00103011	1.03011		0.000208619	0.00012233	4.47308e-06	0.000111807	0.111807		-8.89215e-05	-0.000379202	-0.000295531	-0.000254552	-0.254552		0.00486286	0.00494833	0.00578824	0.00519981	5.19981		0.00508196	0.00474587	0.00477573	0.00486785	4.86785		0.00498707	0.00524052	0.00517997	0.00513585	5.13585
0.000867161	0.000940449	0.0010258	0.00094447	0.94447		0.000154971	7.67979e-05	-4.4313e-05	6.24853e-05	0.0624853		-0.00013943	-0.000422812	-0.000344747	-0.000302329	-0.302329		0.00487282	0.00496222	0.00577908	0.00520471	5.20471		0.00508623	0.00475674	0.00478721	0.00487673	4.87673		0.00496175	0.00521695	0.00514229	0.00510699	5.10699
0.000785726	0.000858487	0.000944015	0.000862742	0.862742		0.000102143	3.23344e-05	-9.08302e-05	1.45489e-05	0.0145489		-0.000189855	-0.000465261	-0.000393433	-0.000349516	-0.349516		0.00488061	0.00497323	0.00576741	0.00520708	5.20708		0.00508739	0.00476659	0.00479633	0.00488344	4.88344		0.00493417	0.005191	0.00510156	0.00507558	5.07558
0.000707589	0.000780949	0.000865935	0.000784824	0.784824		4.99111e-05	-1.12463e-05	-0.000135375	-3.22368e-05	-0.0322368		-0.000240282	-0.000506639	-0.000441658	-0.000396193	-0.396193		0.0048862	0.00498134	0.0057532	0.00520691	5.20691		0.00508548	0.00477542	0.00480311	0.00488801	4.88801		0.00490425	0.00516282	0.00505794	0.00504167	5.04167
0.000632624	0.00070774	0.000791349	0.000710571	0.710571		-1.89288e-06	-5.40938e-05	-0.000178231	-7.80725e-05	-0.0780725		-0.000290782	-0.000547012	-0.000489436	-0.00044241	-0.44241		0.00488958	0.00498659	0.00573645	0.00520421	5.20421		0.00508051	0.00478321	0.00480758	0.00489044	4.89044		0.00487188	0.00513257	0.00501162	0.00500536	5.00536
0.000560661	0.00063873	0.000719996	0.000639796	0.639796		-5.33793e-05	-9.63292e-05	-0.000219651	-0.00012312	-0.12312		-0.000341391	-0.000586426	-0.000536739	-0.000488185	-0.488185		0.00489072	0.00498905	0.00571719	0.00519899	5.19899		0.00507248	0.0047899	0.00480977	0.00489072	4.89072		0.00483696	0.00510043	0.00496277	0.00496672	4.96672
0.000491501	0.000573749	0.000651576	0.000572275	0.572275		-0.000104598	-0.000138044	-0.000259853	-0.000167498	-0.167498		-0.000392087	-0.000624905	-0.000583494	-0.000533495	-0.533495		0.0048896	0.00498885	0.00569546	0.00519131	5.19131		0.00506139	0.00479538	0.00480971	0.00488883	4.88883		0.00479938	0.00506659	0.00491156	0.00492584	4.92584
0.000424931	0.000512592	0.000585775	0.000507766	0.507766		-0.000155552	-0.000179299	-0.000299001	-0.000211284	-0.211284		-0.000442802	-0.000662448	-0.000629587	-0.000578279	-0.578279		0.0048862	0.00498613	0.00567133	0.00518122	5.18122		0.00504723	0.00479951	0.00480746	0.00488473	4.88473		0.00475904	0.0050312	0.00485816	0.0048828	4.8828
0.000360746	0.000455023	0.000522287	0.000446018	0.446018		-0.000206208	-0.000220124	-0.000337215	-0.000254515	-0.254515		-0.000493442	-0.000699034	-0.000674881	-0.000622452	-0.622452		0.00488047	0.00498105	0.00564488	0.0051688	5.1688		0.00503002	0.00480209	0.00480309	0.0048784	4.8784		0.00471589	0.00499438	0.00480274	0.00483767	4.83767
0.000298764	0.000400774	0.000460818	0.000386785	0.386785		-0.00025651	-0.000260516	-0.000374569	-0.000297198	-0.297198		-0.000543907	-0.000734624	-0.000719221	-0.000665917	-0.665917		0.0048724	0.00497374	0.00561618	0.0051541	5.1541		0.0050098	0.00480293	0.0047967	0.00486981	4.86981		0.00466993	0.00495622	0.00474542	0.00479052	4.79052
0.000238835	0.000349551	0.000401093	0.000329826	0.329826		-0.00030638	-0.00030045	-0.000411105	-0.000339312	-0.339312		-0.000594093	-0.000769169	-0.000762451	-0.000708571	-0.708571		0.00486193	0.00496431	0.00558529	0.00513718	5.13718		0.00498665	0.00480182	0.00478844	0.00485897	4.85897		0.00462117	0.00491676	0.00468635	0.00474142	4.74142
0.000180842	0.00030104	0.000342854	0.000274912	0.274912		-0.000355729	-0.000339874	-0.000446854	-0.000380819	-0.380819		-0.000643892	-0.000802617	-0.000804423	-0.000750311	-0.750311		0.00484904	0.00495282	0.00555226	0.00511804	5.11804		0.00496068	0.00479858	0.00477845	0.0048459	4.8459		0.00456965	0.00487598	0.00462563	0.00469042	4.69042
0.000124686	0.000254917	0.000285865	0.000221823	0.221823		-0.00040446	-0.00037872	-0.000481835	-0.000421672	-0.421672		-0.000693197	-0.000834906	-0.000845003	-0.000791035	-0.791035		0.00483368	0.00493932	0.00551713	0.00509671	5.09671		0.00493203	0.00479306	0.0047669	0.00483066	4.83066		0.00451543	0.00483384	0.00456335	0.00463754	4.63754
7.02882e-05	0.00021085	0.000229912	0.00017035	0.17035		-0.000452469	-0.000416907	-0.000516057	-0.000461811	-0.461811		-0.000741914	-0.00086597	-0.000884055	-0.000830646	-0.830646		0.00481579	0.00492381	0.00547994	0.00507318	5.07318		0.00490086	0.00478516	0.00475395	0.00481332	4.81332		0.00445855	0.00479023	0.00449957	0.00458278	4.58278
1.75801e-05	0.000168511	0.000174813	0.000120301	0.120301		-0.000499663	-0.000454349	-0.000549527	-0.00050118	-0.50118		-0.000789952	-0.000895738	-0.000921452	-0.000869047	-0.869047		0.00479531	0.00490626	0.00544074	0.00504744	5.04744		0.00486732	0.00477479	0.00473975	0.00479395	4.79395		0.00439903	0.00474502	0.00443428	0.00452611	4.52611
-3.34936e-05	0.000127591	0.000120404	7.15005e-05	0.0715005		-0.000545953	-0.000490954	-0.000582253	-0.00053972	-0.53972		-0.000837216	-0.000924149	-0.000957081	-0.000906149	-0.906149		0.00477217	0.00488662	0.00539957	0.00501945	5.01945		0.00483158	0.00476189	0.0047244	0.00477262	4.77262		0.0043369	0.00469804	0.00436744	0.00446746	4.46746
-8.29715e-05	8.78041e-05	6.6544e-05	2.37922e-05	0.0237922		-0.00059124	-0.000526626	-0.000614244	-0.00057737	-0.57737		-0.000883597	-0.000951155	-0.000990856	-0.000941869	-0.941869		0.00474631	0.0048648	0.00535645	0.00498919	4.98919		0.00479382	0.00474641	0.00470794	0.00474939	4.74939		0.00427218	0.00464906	0.00429898	0.00440674	4.40674
-0.00013088	4.88903e-05	1.31211e-05	-2.29561e-05	-0.0229561		-0.000635409	-0.000561275	-0.000645514	-0.000614066	-0.614066		-0.00092896	-0.000976717	-0.00102271	-0.00097613	-0.97613		0.00471773	0.00484071	0.0053114	0.00495662	4.95662		0.00475422	0.00472836	0.0046904	0.00472433	4.72433		0.00420491	0.00459788	0.00422879	0.00434386	4.34386
-0.00017723	1.061e-05	-3.99216e-05	-6.88473e-05	-0.0688473		-0.00067834	-0.000594837	-0.000676083	-0.000649753	-0.649753		-0.000973132	-0.00100082	-0.00105261	-0.00100885	-1.00885		0.00468644	0.00481421	0.0052644	0.00492168	4.92168		0.00471298	0.00470774	0.00467175	0.00469749	4.69749		0.00413514	0.00454429	0.0041568	0.00427874	4.27874
-0.000222024	-2.72678e-05	-9.25773e-05	-0.000113956	-0.113956		-0.000719917	-0.000627285	-0.000705979	-0.000684394	-0.684394		-0.00101589	-0.00102347	-0.00108055	-0.00103997	-1.03997		0.00465249	0.00478514	0.00521538	0.00488433	4.88433		0.00467029	0.00468459	0.00465195	0.00466894	4.66894		0.00406296	0.00448812	0.00408295	0.00421135	4.21135
-0.00026526	-6.49618e-05	-0.000144784	-0.000158335	-0.158335		-0.000760039	-0.000658617	-0.000735228	-0.000717961	-0.717961		-0.00105697	-0.0010447	-0.00110654	-0.0010694	-1.0694		0.00461597	0.00475334	0.00516428	0.00484453	4.84453		0.00462634	0.00465903	0.00463097	0.00463878	4.63878		0.00398849	0.00442921	0.00400725	0.00414165	4.14165
-0.000306949	-0.000102672	-0.000196444	-0.000202022	-0.202022		-0.00079862	-0.000688862	-0.00076386	-0.000750447	-0.750447		-0.00109611	-0.00106456	-0.00113059	-0.00109709	-1.09709		0.00457698	0.00471862	0.00511104	0.00480221	4.80221		0.00458133	0.00463117	0.00460878	0.0046071	4.6071		0.00391187	0.00436745	0.00392971	0.00406968	4.06968
-0.000347122	-0.000140571	-0.000247443	-0.000245045	-0.245045		-0.000835629	-0.000718069	-0.000791901	-0.000781867	-0.781867		-0.00113308	-0.00108309	-0.00115271	-0.00112296	-1.12296		0.00453564	0.0046808	0.00505559	0.00475734	4.75734		0.00453544	0.00460118	0.00458537	0.004574	4.574		0.00383325	0.00430277	0.00385038	0.00399547	3.99547
-0.000385814	-0.000178804	-0.000297666	-0.000287428	-0.287428		-0.000871097	-0.000746315	-0.000819383	-0.000812265	-0.812265		-0.00116764	-0.00110032	-0.00117292	-0.00114696	-1.14696		0.00449205	0.00463971	0.00499789	0.00470988	4.70988		0.00448885	0.00456923	0.00456072	0.0045396	4.5396		0.00375281	0.00423518	0.00376934	0.00391911	3.91911
-0.000423064	-0.000217481	-0.000347004	-0.000329183	-0.329183		-0.000905105	-0.000773699	-0.000846349	-0.000841718	-0.841718		-0.00119963	-0.00111628	-0.00119124	-0.00116905	-1.16905		0.00444635	0.00459521	0.00493797	0.00465984	4.65984		0.0044417	0.00453551	0.00453482	0.00450401	4.50401		0.00367073	0.00416473	0.00368669	0.00384072	3.84072
-0.000458928	-0.000256677	-0.000395368	-0.000370324	-0.370324		-0.000937769	-0.000800365	-0.000872855	-0.00087033	-0.87033		-0.00122889	-0.001131	-0.00120769	-0.00118919	-1.18919		0.00439863	0.00454717	0.00487586	0.00460722	4.60722		0.00439411	0.00450018	0.00450766	0.00446732	4.46732		0.00358721	0.00409152	0.00360255	0.00376043	3.76043
-0.000493503	-0.000296428	-0.00044269	-0.000410874	-0.410874		-0.000969233	-0.000826504	-0.000898966	-0.000898234	-0.898234		-0.00125531	-0.00114446	-0.0012223	-0.00120735	-1.20735		0.00434898	0.00449549	0.00481166	0.00455204	4.55204		0.00434616	0.00446343	0.00447918	0.00442959	4.42959		0.00350246	0.00401573	0.00351705	0.00367841	3.67841
-0.000526937	-0.000336737	-0.000488937	-0.00045087	-0.45087		-0.00099965	-0.000852353	-0.000924743	-0.000925582	-0.925582		-0.00127882	-0.00115663	-0.00123509	-0.00122351	-1.22351		0.00429744	0.00444014	0.00474543	0.00449434	4.49434		0.00429787	0.00442538	0.0044493	0.00439085	4.39085		0.00341667	0.00393754	0.00343032	0.00359484	3.59484
-0.000559429	-0.000377581	-0.000534108	-0.000490373	-0.490373		-0.00102917	-0.000878166	-0.000950227	-0.000952522	-0.952522		-0.00129936	-0.00116748	-0.0012461	-0.00123765	-1.23765		0.00424405	0.00438115	0.00467727	0.00443416	4.43416		0.00424927	0.00438613	0.00441792	0.00435111	4.35111		0.00333005	0.0038572	0.00334253	0.00350993	3.50993
-0.000591206	-0.000418907	-0.000578231	-0.000529448	-0.529448		-0.00105794	-0.000904207	-0.000975447	-0.000979197	-0.979197		-0.00131693	-0.00117693	-0.00125537	-0.00124974	-1.24974		0.00418883	0.0043186	0.00460729	0.00437157	4.37157		0.00420031	0.00434568	0.00438495	0.00431031	4.31031		0.00324278	0.003775	0.00325387	0.00342388	3.42388
-0.000622497	-0.000460622	-0.000621343	-0.000568154	-0.568154		-0.00108606	-0.000930728	-0.00100041	-0.00100574	-1.00574		-0.00133154	-0.00118494	-0.00126291	-0.0012598	-1.2598		0.0041318	0.00425265	0.00453558	0.00430668	4.30668		0.00415093	0.004304	0.00435026	0.0042684	4.2684		0.00315504	0.00369126	0.00316453	0.00333694	3.33694
-0.000653517	-0.000502601	-0.000663493	-0.000606537	-0.606537		-0.00111363	-0.000957957	-0.00102513	-0.00103224	-1.03224		-0.00134326	-0.00119146	-0.00126873	-0.00126782	-1.26782		0.00407298	0.00418348	0.00446224	0.00423957	4.23957		0.00410103	0.00426094	0.00431377	0.00422525	4.22525		0.00306701	0.0036063	0.00307469	0.00324933	3.24933
-0.000684461	-0.000544695	-0.000704732	-0.000644629	-0.644629		-0.00114072	-0.000986078	-0.00104959	-0.0010588	-1.0588		-0.0013522	-0.00119645	-0.00127285	-0.00127383	-1.27383		0.0040124	0.00411133	0.00438732	0.00417035	4.17035		0.00405052	0.00421633	0.00427541	0.00418075	4.18075		0.00297889	0.00352047	0.00298456	0.00316131	3.16131
-0.000715489	-0.000586732	-0.000745094	-0.000682438	-0.682438		-0.00116737	-0.00101521	-0.0010738	-0.00108546	-1.08546		-0.00135852	-0.00119986	-0.0012753	-0.00127789	-1.27789		0.00395008	0.00403649	0.00431088	0.00409915	4.09915		0.00399926	0.00416997	0.00423513	0.00413479	4.13479		0.00289086	0.00343409	0.00289434	0.0030731	3.0731
-0.000746737	-0.000628533	-0.00078459	-0.000719953	-0.719953		-0.00119362	-0.00104541	-0.00109775	-0.00111226	-1.11226		-0.00136243	-0.00120166	-0.00127608	-0.00128006	-1.28006		0.00388603	0.00395925	0.00423298	0.00402609	4.02609		0.00394716	0.00412167	0.00419291	0.00408725	4.08725		0.00280309	0.00334747	0.00280426	0.00298494	2.98494
-0.000778322	-0.000669927	-0.000823238	-0.000757162	-0.757162		-0.00121946	-0.00107662	-0.00112146	-0.00113918	-1.13918		-0.00136414	-0.00120182	-0.00127521	-0.00128039	-1.28039		0.00382028	0.00387995	0.00415371	0.00395131	3.95131		0.00389406	0.00407127	0.00414872	0.00403802	4.03802		0.00271572	0.0032609	0.00271452	0.00289705	2.89705
-0.00081034	-0.000710763	-0.000861082	-0.000794062	-0.794062		-0.00124488	-0.00110871	-0.00114491	-0.00116617	-1.16617		-0.00136391	-0.00120031	-0.00127264	-0.00127895	-1.27895		0.00375284	0.0037989	0.00407319	0.00387497	3.87497		0.00383984	0.00401863	0.00410254	0.003987	3.987		0.00262887	0.00317459	0.00262531	0.00280959	2.80959
-0.000842845	-0.000750923	-0.0008982	-0.000830656	-0.830656		-0.00126983	-0.00114143	-0.0011681	-0.00119312	-1.19312		-0.00136198	-0.0011971	-0.00126833	-0.0012758	-1.2758		0.00368374	0.00371644	0.00399154	0.00379724	3.79724		0.00378434	0.00396363	0.00405433	0.0039341	3.9341		0.00254261	0.00308872	0.00253678	0.0027227	2.7227
-0.000875832	-0.000790321	-0.000934689	-0.000866947	-0.866947		-0.00129423	-0.00117449	-0.00119098	-0.0012199	-1.2199		-0.00135858	-0.00119218	-0.00126221	-0.00127099	-1.27099		0.00361305	0.00363289	0.00390891	0.00371828	3.71828		0.00372743	0.00390622	0.00400408	0.00387924	3.87924		0.00245704	0.00300338	0.00244901	0.00263648	2.63648
-0.000909231	-0.000828897	-0.000970641	-0.000902923	-0.902923		-0.00131796	-0.0012075	-0.00121354	-0.00124633	-1.24633		-0.00135388	-0.00118553	-0.00125422	-0.00126455	-1.26455		0.00354084	0.00354855	0.00382543	0.00363827	3.63827		0.00366895	0.00384638	0.00395176	0.00382236	3.82236		0.00237222	0.00291864	0.00236209	0.00255098	2.55098
-0.000942909	-0.000866608	-0.00100612	-0.000938546	-0.938546		-0.00134089	-0.00124002	-0.00123573	-0.00127221	-1.27221		-0.00134801	-0.00117717	-0.00124429	-0.00125649	-1.25649		0.00346722	0.00346372	0.00374123	0.00355739	3.55739		0.00360874	0.00378415	0.00389739	0.00376343	3.76343		0.00228819	0.00283453	0.00227603	0.00246625	2.46625
-0.000976691	-0.000903425	-0.00104115	-0.000973755	-0.973755		-0.00136285	-0.00127161	-0.0012575	-0.00129732	-1.29732		-0.00134105	-0.00116711	-0.00123234	-0.00124683	-1.24683		0.00339237	0.00337864	0.00365643	0.00347581	3.47581		0.00354668	0.00371963	0.00384102	0.00370244	3.70244		0.00220503	0.00275106	0.00219083	0.00238231	2.38231
-0.00101037	-0.000939318	-0.0010757	-0.00100846	-1.00846		-0.00138366	-0.0013018	-0.0012788	-0.00132142	-1.32142		-0.00133299	-0.00115539	-0.00121833	-0.00123557	-1.23557		0.00331644	0.00329356	0.00357113	0.00339371	3.39371		0.00348265	0.00365297	0.00378275	0.00363946	3.63946		0.00212277	0.0026682	0.00210649	0.00229915	2.29915
-0.00104374	-0.000974252	-0.00110971	-0.00104257	-1.04257		-0.00140314	-0.00133012	-0.00129957	-0.00134427	-1.34427		-0.0013238	-0.00114207	-0.00120221	-0.00122269	-1.22269		0.00323966	0.00320868	0.00348547	0.00331127	3.31127		0.00341661	0.00358437	0.00372272	0.00357457	3.57457		0.00204146	0.00258589	0.00202299	0.00221678	2.21678
-0.00107657	-0.00100819	-0.00114308	-0.00107595	-1.07595		-0.00142108	-0.00135613	-0.00131971	-0.00136564	-1.36564		-0.00131337	-0.00112721	-0.00118398	-0.00120819	-1.20819		0.00316223	0.00312421	0.0033996	0.00322868	3.22868		0.00334854	0.00351406	0.00366112	0.00350791	3.50791		0.00196114	0.00250409	0.00194033	0.00213519	2.13519
-0.00110861	-0.00104109	-0.00117567	-0.00110845	-1.10845		-0.00143731	-0.00137945	-0.00133914	-0.0013853	-1.3853		-0.00130157	-0.00111084	-0.00116364	-0.00119202	-1.19202		0.00308439	0.00304033	0.00331373	0.00314615	3.14615		0.0032785	0.00344231	0.00359817	0.00343966	3.43966		0.00188184	0.00242271	0.00185852	0.00205436	2.05436
-0.00113959	-0.0010729	-0.00120734	-0.00113994	-1.13994		-0.00145167	-0.00139973	-0.00135774	-0.00140305	-1.40305		-0.00128825	-0.00109296	-0.00114121	-0.00117414	-1.17414		0.00300635	0.00295717	0.00322806	0.00306386	3.06386		0.00320656	0.00336938	0.00353411	0.00337002	3.37002		0.00180357	0.00234166	0.0017776	0.00197428	1.97428
-0.00116927	-0.0011036	-0.00123793	-0.00117027	-1.17027		-0.00146405	-0.0014167	-0.00137542	-0.00141872	-1.41872		-0.0012732	-0.00107355	-0.00111668	-0.00115447	-1.15447		0.00292833	0.00287483	0.00314284	0.002982	2.982		0.00313286	0.00329552	0.00346923	0.0032992	3.2992		0.00172634	0.00226086	0.00169762	0.00189494	1.89494
-0.00119738	-0.00113316	-0.00126729	-0.00119928	-1.19928		-0.00147436	-0.00143016	-0.00139206	-0.00143219	-1.43219		-0.00125622	-0.00105257	-0.00109008	-0.00113295	-1.13295		0.00285055	0.00279334	0.00305832	0.00290074	2.90074		0.00305754	0.00322102	0.00340381	0.00322745	3.22745		0.00165015	0.00218021	0.00161867	0.00181634	1.81634
-0.0012237	-0.00116155	-0.00129527	-0.00122684	-1.22684		-0.00148258	-0.00144003	-0.00140753	-0.00144338	-1.44338		-0.0012371	-0.00102996	-0.00106143	-0.0011095	-1.1095		0.00277322	0.00271271	0.00297475	0.00282022	2.82022		0.0029808	0.00314609	0.00333812	0.003155	3.155		0.00157497	0.00209962	0.00154086	0.00173848	1.73848
-0.00124805	-0.00118877	-0.0013217	-0.00125284	-1.25284		-0.00148868	-0.00144632	-0.00142168	-0.00145223	-1.45223		-0.00121563	-0.00100568	-0.00103081	-0.00108404	-1.08404		0.0026965	0.00263291	0.00289238	0.0027406	2.7406		0.00290287	0.00307096	0.0032724	0.00308208	3.08208		0.00150079	0.00201903	0.00146432	0.00166138	1.66138
-0.00127026	-0.00121483	-0.00134644	-0.00127718	-1.27718		-0.00149267	-0.00144911	-0.00143436	-0.00145871	-1.45871		-0.00119164	-0.000979719	-0.00099828	-0.00105655	-1.05655		0.00262056	0.00255385	0.00281146	0.00266196	2.66196		0.00282399	0.00299578	0.00320684	0.00300887	3.00887		0.00142764	0.00193845	0.00138918	0.00158509	1.58509
-0.00129023	-0.00123973	-0.00136933	-0.00129976	-1.29976		-0.00149455	-0.00144858	-0.00144536	-0.00146283	-1.46283		-0.00116499	-0.000952083	-0.000963975	-0.00102702	-1.02702		0.00254556	0.00247546	0.00273219	0.0025844	2.5844		0.00274445	0.00292067	0.00314155	0.00293555	2.93555		0.00135555	0.00185792	0.00131558	0.00150969	1.50969
-0.00130788	-0.00126347	-0.00139026	-0.00132054	-1.32054		-0.00149428	-0.00144501	-0.00145449	-0.00146459	-1.46459		-0.00113556	-0.000922812	-0.000928031	-0.000995468	-0.995468		0.00247165	0.00239759	0.00265474	0.00250799	2.50799		0.00266454	0.00284569	0.00307658	0.00286227	2.86227		0.00128464	0.00177756	0.00124367	0.00143529	1.43529
-0.0013232	-0.00128603	-0.00140908	-0.00133944	-1.33944		-0.00149184	-0.00143871	-0.00146153	-0.00146402	-1.46402		-0.00110332	-0.000891956	-0.000890628	-0.000961967	-0.961967		0.00239901	0.00232011	0.00257922	0.00243278	2.43278		0.00258457	0.00277088	0.00301193	0.00278913	2.78913		0.00121501	0.00169753	0.00117358	0.00136204	1.36204
-0.00133617	-0.00130741	-0.00142567	-0.00135642	-1.35642		-0.00148723	-0.00143003	-0.00146627	-0.00146117	-1.46117		-0.00106828	-0.000859574	-0.000851986	-0.000926612	-0.926612		0.00232776	0.0022429	0.00250572	0.00235879	2.35879		0.00250485	0.00269625	0.0029475	0.0027162	2.7162		0.00114679	0.00161801	0.00110544	0.00129008	1.29008
-0.00134685	-0.00132753	-0.00143987	-0.00137141	-1.37141		-0.00148045	-0.00141934	-0.00146851	-0.0014561	-1.4561		-0.00103051	-0.000825744	-0.00081236	-0.000889536	-0.889536		0.00225801	0.00216586	0.00243427	0.00228605	2.28605		0.00242567	0.00262181	0.00288318	0.00264355	2.64355		0.00108011	0.0015392	0.00103937	0.00121956	1.21956
-0.00135531	-0.00134633	-0.00145153	-0.00138439	-1.38439		-0.00147155	-0.00140699	-0.00146809	-0.00144888	-1.44888		-0.000990141	-0.000790567	-0.000772021	-0.00085091	-0.85091		0.00218981	0.00208896	0.00236488	0.00221455	2.21455		0.00234731	0.00254754	0.0028188	0.00257122	2.57122		0.00101508	0.00146132	0.000975438	0.00115061	1.15061
-0.00136169	-0.00136375	-0.00146054	-0.00139533	-1.39533		-0.00146058	-0.00139327	-0.00146484	-0.00143957	-1.43957		-0.000947375	-0.00075417	-0.000731228	-0.000810924	-0.810924		0.00212317	0.0020122	0.00229757	0.00214431	2.14431		0.00227005	0.00247347	0.0027542	0.00249924	2.49924		0.000951816	0.00138458	0.000913733	0.00108338	1.08338
-0.00136615	-0.00137972	-0.00146683	-0.00140423	-1.40423		-0.00144766	-0.00137842	-0.00145865	-0.00142824	-1.42824		-0.000902453	-0.000716691	-0.000690206	-0.000769783	-0.769783		0.00205804	0.00193564	0.00223235	0.00207534	2.07534		0.00219411	0.00239963	0.00268918	0.00242764	2.42764		0.000890419	0.00130923	0.000854324	0.00101799	1.01799
-0.00136885	-0.00139418	-0.00147037	-0.00141113	-1.41113		-0.00143289	-0.00136261	-0.0014494	-0.00141497	-1.41497		-0.000855654	-0.000678268	-0.000649135	-0.000727686	-0.727686		0.00199433	0.00185938	0.00216924	0.00200765	2.00765		0.00211975	0.00232607	0.00262357	0.00235646	2.35646		0.000830967	0.0012355	0.00079728	0.000954583	0.954583
-0.00136994	-0.00140708	-0.00147117	-0.00141606	-1.41606		-0.00141642	-0.00134596	-0.001437	-0.00139979	-1.39979		-0.000807287	-0.000639028	-0.000608136	-0.000684817	-0.684817		0.00193193	0.00178358	0.00210823	0.00194125	1.94125		0.00204713	0.00225286	0.00255723	0.00228574	2.28574		0.000773511	0.00116365	0.000742664	0.000893276	0.893276
-0.00136956	-0.00141837	-0.00146928	-0.00141907	-1.41907		-0.00139836	-0.00132855	-0.0014214	-0.00138277	-1.38277		-0.000757684	-0.000599091	-0.00056728	-0.000641352	-0.641352		0.00187067	0.00170844	0.0020493	0.00187613	1.87613		0.00197639	0.00218011	0.00249004	0.00221551	2.21551		0.000718095	0.00109391	0.000690538	0.000834182	0.834182
-0.00136785	-0.00142796	-0.00146475	-0.00142019	-1.42019		-0.00137883	-0.0013104	-0.00140259	-0.00136394	-1.36394		-0.000707195	-0.000558558	-0.000526594	-0.000597449	-0.597449		0.00181038	0.00163415	0.00199241	0.00181232	1.81232		0.00190761	0.00210789	0.00242196	0.00214582	2.14582		0.000664773	0.00102652	0.000640961	0.000777419	0.777419
-0.00136496	-0.00143575	-0.00145766	-0.00141946	-1.41946		-0.00135792	-0.00129148	-0.00138058	-0.00134333	-1.34333		-0.000656159	-0.000517524	-0.00048607	-0.000553251	-0.553251		0.00175089	0.00156097	0.00193752	0.00174979	1.74979		0.00184081	0.0020363	0.00235303	0.00207671	2.07671		0.000613614	0.000961704	0.000593979	0.000723099	0.723099
-0.00136104	-0.00144162	-0.00144808	-0.00141691	-1.41691		-0.00133571	-0.00127174	-0.00135546	-0.00132097	-1.32097		-0.000604887	-0.000476076	-0.000445678	-0.000508881	-0.508881		0.00169199	0.00148915	0.00188456	0.00168857	1.68857		0.00177598	0.00196541	0.00228334	0.00200824	2.00824		0.000564693	0.000899658	0.000549617	0.000671323	0.671323
-0.00135622	-0.00144542	-0.00143611	-0.00141258	-1.41258		-0.0013122	-0.00125107	-0.00132732	-0.00129686	-1.29686		-0.000553645	-0.000434299	-0.000405383	-0.000464443	-0.464443		0.00163354	0.00141895	0.00183346	0.00162865	1.62865		0.00171306	0.00189531	0.00221303	0.00194047	1.94047		0.00051808	0.000840544	0.000507883	0.000622169	0.622169
-0.00135058	-0.00144702	-0.00142189	-0.00140649	-1.40649		-0.00128738	-0.00122934	-0.00129632	-0.00127102	-1.27102		-0.000502649	-0.000392271	-0.000365146	-0.000420022	-0.420022		0.00157538	0.00135066	0.00178417	0.00157007	1.57007		0.00165198	0.00182607	0.00214229	0.00187345	1.87345		0.000473837	0.000784456	0.00046877	0.000575688	0.575688
-0.0013442	-0.00144623	-0.00140553	-0.00139865	-1.39865		-0.0012612	-0.00120641	-0.00126266	-0.00124343	-1.24343		-0.000452067	-0.000350058	-0.000324924	-0.000375683	-0.375683		0.00151744	0.00128457	0.00173662	0.00151288	1.51288		0.00159263	0.00175774	0.00207139	0.00180725	1.80725		0.000432012	0.000731411	0.000432269	0.000531897	0.531897
-0.00133708	-0.00144289	-0.00138719	-0.00138905	-1.38905		-0.00123361	-0.00118212	-0.00122656	-0.00121409	-1.21409		-0.000402024	-0.000307712	-0.000284676	-0.00033147	-0.33147		0.00145967	0.00122092	0.00169074	0.00145711	1.45711		0.00153488	0.00169039	0.00200062	0.00174196	1.74196		0.000392614	0.00068136	0.000398368	0.000490781	0.490781
-0.00132921	-0.0014368	-0.001367	-0.00137767	-1.37767		-0.00120454	-0.0011563	-0.00118827	-0.00118303	-1.18303		-0.000352611	-0.000265265	-0.000244366	-0.000287414	-0.287414		0.00140206	0.00115996	0.00164643	0.00140282	1.40282		0.00147858	0.00162407	0.00193032	0.00167766	1.67766		0.00035561	0.000634207	0.000367049	0.000452289	0.452289
-0.00132051	-0.00142778	-0.0013451	-0.00136446	-1.36446		-0.00117396	-0.00112878	-0.00114805	-0.00115026	-1.15026		-0.000303889	-0.000222735	-0.000203972	-0.000243532	-0.243532		0.00134465	0.0011019	0.00160361	0.00135005	1.35005		0.00142358	0.00155884	0.00186085	0.00161442	1.61442		0.000320918	0.000589818	0.000338274	0.000416337	0.416337
-0.00131089	-0.00141568	-0.00132162	-0.0013494	-1.3494		-0.00114185	-0.00109941	-0.00110616	-0.00111581	-1.11581		-0.000255886	-0.000180133	-0.000163482	-0.000199834	-0.199834		0.00128749	0.00104692	0.00156215	0.00129885	1.29885		0.0013697	0.00149475	0.00179255	0.00155233	1.55233		0.000288416	0.000548016	0.00031196	0.000382797	0.382797
-0.00130024	-0.00140035	-0.00129669	-0.00133243	-1.33243		-0.00110821	-0.00106804	-0.00106282	-0.00107969	-1.07969		-0.000208606	-0.000137489	-0.000122902	-0.000156332	-0.156332		0.00123068	0.000995186	0.00152196	0.00124927	1.24927		0.00131678	0.00143186	0.00172572	0.00149145	1.49145		0.000257958	0.000508596	0.000287971	0.000351508	0.351508
-0.0012884	-0.00138168	-0.00127042	-0.0013135	-1.3135		-0.001073	-0.00103454	-0.00101823	-0.00104192	-1.04192		-0.000162031	-9.48361e-05	-8.22506e-05	-0.000113039	-0.113039		0.00117435	0.000946844	0.00148292	0.00120137	1.20137		0.00126467	0.0013702	0.00166061	0.00143183	1.43183		0.000229389	0.000471331	0.000266136	0.000322285	0.322285
-0.00127518	-0.00135956	-0.0012429	-0.00129255	-1.29255		-0.00103622	-0.000998779	-0.000972507	-0.0010025	-1.0025		-0.000116122	-5.21953e-05	-4.15619e-05	-6.99598e-05	-0.0699598		0.00111866	0.000901987	0.00144494	0.0011552	1.1552		0.00121326	0.00130981	0.00159743	0.0013735	1.3735		0.000202548	0.000435975	0.000246261	0.000294928	0.294928
-0.00126038	-0.0013339	-0.00121419	-0.00126949	-1.26949		-0.000997833	-0.000960684	-0.000925746	-0.000961421	-0.961421		-7.08226e-05	-9.5676e-06	-8.87004e-07	-2.70924e-05	-0.0270924		0.00106382	0.000860654	0.00140794	0.00111081	1.11081		0.00116247	0.00125074	0.00153633	0.00131651	1.31651		0.000177255	0.000402266	0.000228129	0.000269217	0.269217
-0.00124377	-0.00130465	-0.00118433	-0.00124425	-1.24425		-0.00095779	-0.000920187	-0.000877984	-0.000918653	-0.918653		-2.60566e-05	3.306e-05	3.96995e-05	1.55676e-05	0.0155676		0.00101007	0.000822826	0.00137186	0.00106825	1.06825		0.00111222	0.00119303	0.00147741	0.00126089	1.26089		0.000153303	0.000369918	0.000211494	0.000244905	0.244905
-0.00122513	-0.00127178	-0.00115328	-0.00121673	-1.21673		-0.000916049	-0.000877241	-0.000829222	-0.000874171	-0.874171		1.82731e-05	7.57027e-05	8.00935e-05	5.80231e-05	0.0580231		0.000957611	0.000788434	0.00133665	0.00102757	1.02757		0.00106248	0.00113673	0.00142072	0.00120664	1.20664		0.000130461	0.000338627	0.000196089	0.000221725	0.221725
-0.00120422	-0.0012353	-0.00112102	-0.00118685	-1.18685		-0.000872591	-0.000831809	-0.000779433	-0.000827944	-0.827944		6.22811e-05	0.000118367	0.000120169	0.000100273	0.100273		0.000906635	0.000757377	0.00130228	0.000988764	0.988764		0.00101329	0.00108186	0.00136628	0.00115381	1.15381		0.000108481	0.000308083	0.000181628	0.000199397	0.199397
-0.00118079	-0.00119527	-0.00108749	-0.00115452	-1.15452		-0.000827437	-0.000783869	-0.000728577	-0.000779961	-0.779961		0.000106084	0.000161048	0.000159801	0.000142311	0.142311		0.000857316	0.00072952	0.00126871	0.000951849	0.951849		0.000964741	0.00102848	0.00131409	0.00110244	1.10244		8.71188e-05	0.000277998	0.00016781	0.000177642	0.177642
-0.00115464	-0.00115177	-0.0010526	-0.00111967	-1.11967		-0.000780652	-0.000733426	-0.000676621	-0.000730233	-0.730233		0.000149783	0.000203734	0.000198875	0.00018413	0.18413		0.00080981	0.0007047	0.00123593	0.000916814	0.916814		0.000917039	0.000976654	0.0012641	0.0010526	1.0526		6.61354e-05	0.000248118	0.000154332	0.000156195	0.156195
-0.00112555	-0.00110494	-0.00101627	-0.00108225	-1.08225		-0.000732331	-0.000680519	-0.000623554	-0.000678801	-0.678801		0.00019345	0.00024641	0.00023728	0.000225713	0.225713		0.000764262	0.00068272	0.00120395	0.000883643	0.883643		0.000870444	0.00092644	0.00121622	0.00100437	1.00437		4.52932e-05	0.000218218	0.000140895	0.000134802	0.134802
-0.00109333	-0.00105495	-0.000978376	-0.00104222	-1.04222		-0.000682587	-0.000625226	-0.000569391	-0.000625735	-0.625735		0.000237125	0.000289059	0.000274908	0.000267031	0.267031		0.000720799	0.000663362	0.00117277	0.00085231	0.85231		0.000825258	0.000877931	0.00117035	0.000957845	0.957845		2.43578e-05	0.000188114	0.000127218	0.00011323	0.11323
-0.00105786	-0.00100199	-0.000938808	-0.000999552	-0.999552		-0.000631541	-0.000567664	-0.000514168	-0.000571124	-0.571124		0.000280815	0.000331638	0.000311652	0.000308035	0.308035		0.000679521	0.00064637	0.00114242	0.000822772	0.822772		0.000781785	0.000831223	0.00112633	0.000913112	0.913112		3.11763e-06	0.00015767	0.000113055	9.12809e-05	0.0912809
-0.00101904	-0.000946283	-0.000897462	-0.000954262	-0.954262		-0.000579325	-0.000507989	-0.000457934	-0.000515083	-0.515083		0.000324483	0.000374096	0.000347421	0.000348667	0.348667		0.000640493	0.000631462	0.00111293	0.00079496	0.79496		0.000740311	0.00078642	0.00108404	0.000870258	0.870258		-1.85793e-05	0.00012682	9.82309e-05	6.88239e-05	0.0688239
-0.00097685	-0.000888076	-0.000854242	-0.000906389	-0.906389		-0.000526083	-0.000446388	-0.000400746	-0.000457739	-0.457739		0.000368051	0.000416373	0.000382153	0.000388859	0.388859		0.000603743	0.000618335	0.00108428	0.000768786	0.768786		0.000701105	0.000743645	0.00104336	0.00082937	0.82937		-4.07989e-05	9.55887e-05	8.26493e-05	4.5813e-05	0.045813
-0.000931286	-0.000827658	-0.000809065	-0.000856003	-0.856003		-0.000471961	-0.000383082	-0.000342678	-0.00039924	-0.39924		0.000411405	0.000458408	0.000415811	0.000428541	0.428541		0.000569266	0.000606677	0.00105648	0.000744142	0.744142		0.000664392	0.000703036	0.00100417	0.000790534	0.790534		-6.35207e-05	6.40919e-05	6.62926e-05	2.22879e-05	0.0222879
-0.000882394	-0.000765334	-0.00076189	-0.000803206	-0.803206		-0.0004171	-0.000318338	-0.000283833	-0.000339757	-0.339757		0.000454418	0.000500135	0.000448393	0.000467649	0.467649		0.00053702	0.000596178	0.00102955	0.000720917	0.720917		0.000630351	0.00066474	0.000966382	0.000753824	0.753824		-8.66491e-05	3.25198e-05	4.92355e-05	-1.63125e-06	-0.00163125
-0.000830263	-0.000701418	-0.000712724	-0.000748135	-0.748135		-0.000361642	-0.000252478	-0.000224347	-0.000279489	-0.279489		0.000496966	0.000541478	0.000479925	0.000506123	0.506123		0.000506944	0.000586534	0.00100353	0.000699003	0.699003		0.000599108	0.000628899	0.000929893	0.0007193	0.7193		-0.000110025	1.11136e-06	3.16619e-05	-2.57504e-05	-0.0257504
-0.000775021	-0.00063623	-0.000661614	-0.000690955	-0.690955		-0.000305729	-0.000185871	-0.000164392	-0.000218664	-0.218664		0.000538932	0.00058236	0.000510456	0.000543916	0.543916		0.000478971	0.000577449	0.000978453	0.000678291	0.678291		0.000570741	0.000595649	0.000894627	0.000687005	0.687005		-0.000133431	-2.98634e-05	1.38586e-05	-4.9812e-05	-0.049812
-0.000716839	-0.0005701	-0.000608647	-0.000631862	-0.631862		-0.000249503	-0.000118922	-0.00010417	-0.000157532	-0.157532		0.000580196	0.000622698	0.000540054	0.000580983	0.580983		0.00045302	0.000568635	0.000954362	0.000658672	0.658672		0.00054527	0.000565111	0.000860517	0.000656966	0.656966		-0.000156604	-6.01155e-05	-3.81447e-06	-7.35112e-05	-0.0735112
-0.000655943	-0.000503378	-0.000553945	-0.000571089	-0.571089		-0.000193118	-5.20665e-05	-4.3909e-05	-9.63647e-05	-0.0963647		0.000620616	0.000662417	0.000568796	0.000617276	0.617276		0.000428993	0.000559837	0.000931285	0.000640038	0.640038		0.000522667	0.000537386	0.000827508	0.000629187	0.629187		-0.000179251	-8.93453e-05	-2.09646e-05	-9.65204e-05	-0.0965204
-0.000592619	-0.000436438	-0.000497682	-0.000508913	-0.508913		-0.000136743	1.42474e-05	1.61421e-05	-3.54512e-05	-0.0354512		0.000660003	0.000701432	0.000596758	0.000652731	0.652731		0.000406766	0.000550836	0.000909226	0.000622276	0.622276		0.000502845	0.00051254	0.000795542	0.000603642	0.603642		-0.000201079	-0.000117262	-3.72109e-05	-0.000118517	-0.118517
-0.000527223	-0.000369673	-0.000440094	-0.000445663	-0.445663		-8.05375e-05	7.95841e-05	7.57228e-05	2.49231e-05	0.0249231		0.000698129	0.000739644	0.000624015	0.000687263	0.687263		0.000386189	0.000541462	0.000888157	0.000605269	0.605269		0.000485665	0.000490587	0.000764555	0.000580269	0.580269		-0.000221791	-0.000143603	-5.22209e-05	-0.000139205	-0.139205
-0.000460172	-0.000303465	-0.000381467	-0.000381701	-0.381701		-2.46485e-05	0.000143542	0.000134567	8.44868e-05	0.0844868		0.000734742	0.000776918	0.000650634	0.000720765	0.720765		0.000367107	0.000531593	0.000868011	0.000588903	0.588903		0.000470936	0.000471493	0.000734481	0.00055897	0.55897		-0.000241099	-0.000168146	-6.5724e-05	-0.000158323	-0.158323
-0.000391921	-0.00023816	-0.000322126	-0.000317402	-0.317402		3.0784e-05	0.000205755	0.000192403	0.000142981	0.142981		0.000769583	0.000813105	0.000676681	0.000753123	0.753123		0.000349368	0.000521167	0.00084869	0.000573075	0.573075		0.000458424	0.000455169	0.000705255	0.000539616	0.539616		-0.000258735	-0.00019071	-7.75049e-05	-0.00017565	-0.17565
-0.000322941	-0.000174058	-0.000262412	-0.000253137	-0.253137		8.56196e-05	0.000265887	0.000248976	0.000200161	0.200161		0.000802397	0.000848046	0.00070222	0.000784221	0.784221		0.000332825	0.000510179	0.000830079	0.000557694	0.557694		0.00044786	0.000441477	0.00067681	0.000522049	0.522049		-0.000274462	-0.000211174	-8.74015e-05	-0.000191013	-0.191013
-0.000253724	-0.000111405	-0.000202677	-0.000189269	-0.189269		0.000139724	0.000323638	0.000304067	0.00025581	0.25581		0.000832954	0.000881568	0.000727318	0.000813947	0.813947		0.000317338	0.000498666	0.000812056	0.000542687	0.542687		0.000438952	0.000430231	0.000649082	0.000506088	0.506088		-0.000288098	-0.000229489	-9.53172e-05	-0.000204301	-0.204301
-0.000184771	-5.03881e-05	-0.00014328	-0.000126147	-0.126147		0.000192976	0.000378758	0.000357497	0.000309744	0.309744		0.00086107	0.000913475	0.000752046	0.000842197	0.842197		0.000302784	0.000486684	0.000794507	0.000527992	0.527992		0.000431373	0.000421202	0.000622019	0.000491531	0.491531		-0.000299528	-0.000245681	-0.000101229	-0.000215479	-0.215479
-0.000116577	8.86061e-06	-8.45798e-05	-6.40987e-05	-0.0640987		0.000245258	0.000431049	0.000409124	0.00036181	0.36181		0.000886609	0.000943557	0.000776487	0.000868884	0.868884		0.00028905	0.000474305	0.000777336	0.000513563	0.513563		0.000424778	0.000414124	0.000595604	0.000478169	0.478169		-0.000308714	-0.000259844	-0.000105185	-0.000224581	-0.224581
-4.95891e-05	6.62531e-05	-2.69146e-05	-3.41685e-06	-0.00341685		0.000296439	0.000480389	0.000458842	0.00041189	0.41189		0.000909497	0.0009716	0.000800726	0.000893941	0.893941		0.000276039	0.00046162	0.000760457	0.000499372	0.499372		0.000418833	0.000408696	0.000569851	0.000465793	0.465793		-0.000315704	-0.000272115	-0.000107293	-0.000231704	-0.231704
1.58122e-05	0.000121745	2.9405e-05	5.56541e-05	0.0556541		0.000346376	0.000526741	0.000506558	0.000459891	0.459891		0.000929729	0.000997398	0.000824849	0.000917325	0.917325		0.000263671	0.000448739	0.000743797	0.000485402	0.485402		0.000413236	0.000404589	0.000544808	0.000454211	0.454211		-0.000320626	-0.000282654	-0.000107723	-0.000237001	-0.237001
7.93254e-05	0.000175333	8.41023e-05	0.00011292	0.11292		0.000394916	0.000570144	0.000552181	0.000505747	0.505747		0.000947353	0.00102077	0.000848931	0.000939019	0.939019		0.000251887	0.000435779	0.000727303	0.000471656	0.471656		0.000407731	0.000401456	0.000520551	0.000443246	0.443246		-0.000323674	-0.00029166	-0.000106701	-0.000240678	-0.240678
0.000140727	0.000227059	0.000136946	0.000168244	0.168244		0.000441899	0.000610701	0.000595606	0.000549402	0.549402		0.000962471	0.0010416	0.000873023	0.000959033	0.959033		0.000240648	0.000422857	0.000710959	0.000458155	0.458155		0.000402103	0.000398948	0.000497158	0.000432737	0.432737		-0.000325097	-0.000299387	-0.000104512	-0.000242999	-0.242999
0.000199865	0.000277007	0.000187758	0.000221543	0.221543		0.000487161	0.00064856	0.000636713	0.000590811	0.590811		0.000975229	0.00105982	0.000897137	0.000977395	0.977395		0.000229949	0.000410072	0.000694784	0.000444935	0.444935		0.000396174	0.000396732	0.000474695	0.000422534	0.422534		-0.00032519	-0.000306148	-0.00010151	-0.000244283	-0.244283
0.000256638	0.000325294	0.000236413	0.000272782	0.272782		0.00053054	0.000683924	0.000675392	0.000629952	0.629952		0.000985809	0.0010754	0.00092124	0.000994149	0.994149		0.00021981	0.000397485	0.000678823	0.000432039	0.432039		0.000389799	0.000394506	0.000453199	0.000412501	0.412501		-0.000324283	-0.000312286	-9.81047e-05	-0.000244891	-0.244891
0.000310998	0.000372047	0.000282839	0.000321961	0.321961		0.000571877	0.000717045	0.000711564	0.000666829	0.666829		0.000994416	0.00108837	0.000945256	0.00100935	1.00935		0.000210263	0.000385111	0.000663126	0.0004195	0.4195		0.000382866	0.000392023	0.000432691	0.000402527	0.402527		-0.000322709	-0.000318149	-9.47347e-05	-0.000245198	-0.245198
0.000362978	0.000417402	0.000327015	0.000369132	0.369132		0.000611035	0.000748199	0.0007452	0.000701478	0.701478		0.00100125	0.00109882	0.000969078	0.00102305	1.02305		0.000201349	0.000372923	0.000647739	0.000407337	0.407337		0.000375299	0.000389098	0.000413188	0.000392528	0.392528		-0.00032078	-0.000324051	-9.18513e-05	-0.000245561	-0.245561
0.000412697	0.000461501	0.000368965	0.000414388	0.414388		0.000647912	0.000777679	0.000776331	0.000733974	0.733974		0.00100653	0.00110685	0.000992555	0.00103531	1.03531		0.000193114	0.000360855	0.000632718	0.000395562	0.395562		0.000367045	0.000385605	0.000394712	0.000382454	0.382454		-0.000318778	-0.000330256	-8.99025e-05	-0.000246312	-0.246312
0.000460347	0.0005045	0.000408747	0.000457865	0.457865		0.000682443	0.000805767	0.000805026	0.000764412	0.764412		0.00101046	0.00111263	0.00101549	0.0010462	1.0462		0.000185604	0.000348813	0.000618125	0.000384181	0.384181		0.000358066	0.000381475	0.000377285	0.000372275	0.372275		-0.000316951	-0.000336968	-8.92997e-05	-0.00024774	-0.24774
0.000506193	0.000546575	0.000446461	0.000499743	0.499743		0.000714601	0.000832708	0.000831385	0.000792898	0.792898		0.00101331	0.00111634	0.00103767	0.00105577	1.05577		0.000178851	0.000336687	0.000604019	0.000373186	0.373186		0.000348345	0.000376698	0.000360923	0.000361989	0.361989		-0.000315535	-0.000344313	-9.03782e-05	-0.000250075	-0.250075
0.000550534	0.00058791	0.000482259	0.000540234	0.540234		0.00074439	0.000858699	0.000855524	0.000819537	0.819537		0.00101536	0.0011182	0.00105885	0.00106414	1.06414		0.000172862	0.000324367	0.000590429	0.000362552	0.362552		0.000337891	0.000371312	0.000345634	0.000351612	0.351612		-0.000314747	-0.000352334	-9.33794e-05	-0.000253487	-0.253487
0.00059368	0.000628667	0.000516352	0.000579567	0.579567		0.000771843	0.00088389	0.000877565	0.000844433	0.844433		0.00101693	0.00111848	0.0010788	0.0010714	1.0714		0.000167608	0.000311746	0.000577353	0.000352236	0.352236		0.000326743	0.000365392	0.000331412	0.000341182	0.341182		-0.000314789	-0.000360989	-9.84498e-05	-0.000258076	-0.258076
0.000635928	0.000668974	0.000548994	0.000617965	0.617965		0.000797021	0.000908393	0.00089764	0.000867685	0.867685		0.00101832	0.00111748	0.00109732	0.00107771	1.07771		0.000163024	0.000298719	0.000564779	0.000342174	0.342174		0.000314982	0.000359044	0.000318236	0.000330754	0.330754		-0.000315848	-0.00037018	-0.000105648	-0.000263892	-0.263892
0.000677531	0.000708897	0.000580456	0.000655628	0.655628		0.000820007	0.000932282	0.0009159	0.000889397	0.889397		0.0010198	0.00111554	0.00111422	0.00108319	1.08319		0.000159007	0.000285187	0.000552698	0.000332297	0.332297		0.000302726	0.000352397	0.000306069	0.000320397	0.320397		-0.000318089	-0.000379769	-0.000114955	-0.000270938	-0.270938
0.000718685	0.000748432	0.000611013	0.00069271	0.69271		0.000840916	0.000955608	0.00093251	0.000909678	0.909678		0.0010216	0.00111302	0.00112933	0.00108799	1.08799		0.000155421	0.000271058	0.000541104	0.000322527	0.322527		0.000290122	0.000345576	0.000294861	0.000310187	0.310187		-0.000321634	-0.000389605	-0.000126284	-0.000279174	-0.279174
0.000759526	0.000787516	0.00064094	0.000729327	0.729327		0.000859897	0.000978401	0.00094764	0.000928646	0.928646		0.00102388	0.00111026	0.00114251	0.00109222	1.09222		0.000152107	0.000256244	0.000529992	0.000312781	0.312781		0.000277337	0.000338689	0.000284539	0.000300189	0.300189		-0.000326557	-0.000399532	-0.000139489	-0.000288526	-0.288526
0.000800137	0.000826038	0.000670514	0.000765563	0.765563		0.000877134	0.00100068	0.000961451	0.000946422	0.946422		0.00102676	0.00110757	0.00115364	0.00109599	1.09599		0.000148898	0.000240654	0.000519348	0.000302967	0.302967		0.000264544	0.000331817	0.000275	0.000290454	0.290454		-0.000332872	-0.000409395	-0.000154371	-0.000298879	-0.298879
0.000840558	0.000863862	0.000700009	0.000801476	0.801476		0.000892837	0.00102245	0.000974096	0.000963127	0.963127		0.00103028	0.00110524	0.00116263	0.00109938	1.09938		0.000145617	0.000224193	0.000509141	0.000292984	0.292984		0.000251905	0.000325017	0.000266116	0.000281013	0.281013		-0.000340539	-0.000419044	-0.000170685	-0.000310089	-0.310089
0.000880787	0.000900833	0.000729678	0.000837099	0.837099		0.000907231	0.00104367	0.000985742	0.000978881	0.978881		0.00103439	0.00110349	0.00116945	0.00110244	1.10244		0.000142099	0.000206763	0.00049932	0.000282727	0.282727		0.000239548	0.000318328	0.000257741	0.000271872	0.271872		-0.000349461	-0.000428339	-0.00018815	-0.000321984	-0.321984
0.000920761	0.000936778	0.000759733	0.000872424	0.872424		0.000920548	0.0010643	0.000996569	0.000993805	0.993805		0.001039	0.00110248	0.0011741	0.00110519	1.10519		0.000138197	0.000188257	0.000489806	0.000272086	0.272086		0.000227561	0.000311771	0.000249725	0.000263019	0.263019		-0.000359482	-0.000437142	-0.000206476	-0.000334367	-0.334367
0.000960369	0.000971506	0.00079033	0.000907402	0.907402		0.00093302	0.00108423	0.00100677	0.001008	1.008		0.00104396	0.00110229	0.00117664	0.00110763	1.10763		0.000133794	0.000168559	0.0004805	0.000260951	0.260951		0.000215995	0.000305352	0.000241926	0.000254424	0.254424		-0.000370387	-0.000445308	-0.000225379	-0.000347024	-0.347024
0.000999476	0.00100482	0.000821576	0.000941957	0.941957		0.000944865	0.00110333	0.00101652	0.00102157	1.02157		0.00104908	0.00110297	0.00117717	0.00110974	1.10974		0.000128805	0.000147575	0.000471296	0.000249226	0.249226		0.000204865	0.000299072	0.000234227	0.000246054	0.246054		-0.000381922	-0.000452683	-0.000244594	-0.000359733	-0.359733
0.00103793	0.00103654	0.000853539	0.000976003	0.976003		0.000956272	0.00112147	0.00102598	0.00103457	1.03457		0.00105418	0.00110455	0.00117587	0.00111153	1.11153		0.000123179	0.00012525	0.000462105	0.000236845	0.236845		0.000194159	0.000292935	0.000226544	0.000237879	0.237879		-0.000393815	-0.000459112	-0.000263886	-0.000372271	-0.372271
0.00107558	0.00106649	0.000886238	0.00100944	1.00944		0.000967382	0.00113848	0.00103528	0.00104705	1.04705		0.00105904	0.00110698	0.00117293	0.00111299	1.11299		0.000116892	0.000101576	0.000452866	0.000223778	0.223778		0.000183837	0.000286948	0.000218826	0.00022987	0.22987		-0.000405798	-0.000464459	-0.000283034	-0.00038443	-0.38443
0.00111223	0.00109454	0.000919638	0.00104213	1.04213		0.00097828	0.00115423	0.0010445	0.001059	1.059		0.00106348	0.00111021	0.00116865	0.00111411	1.11411		0.00010995	7.65929e-05	0.000443564	0.000210036	0.210036		0.000173819	0.000281098	0.000211039	0.000221985	0.221985		-0.000417629	-0.000468644	-0.00030183	-0.000396034	-0.396034
0.00114768	0.00112055	0.000953647	0.00107396	1.07396		0.000988983	0.00116858	0.00105368	0.00107041	1.07041		0.00106734	0.00111412	0.0011633	0.00111492	1.11492		0.000102393	5.04001e-05	0.000434228	0.000195674	0.195674		0.000164006	0.00027534	0.000203159	0.000214168	0.214168		-0.000429093	-0.00047164	-0.00032007	-0.000406934	-0.406934
0.00118171	0.0011444	0.000988122	0.00110475	1.10475		0.000999442	0.00118142	0.00106282	0.00108123	1.08123		0.00107045	0.00111859	0.00115723	0.00111543	1.11543		9.428e-05	2.31521e-05	0.000424929	0.000180787	0.180787		0.000154294	0.000269608	0.000195181	0.000206361	0.206361		-0.000439989	-0.000473476	-0.000337566	-0.00041701	-0.41701
0.00121408	0.00116599	0.00102287	0.00113431	1.13431		0.00100956	0.00119268	0.00107192	0.00109139	1.09139		0.00107269	0.00112347	0.00115076	0.00111564	1.11564		8.5675e-05	-4.95334e-06	0.000415772	0.000165498	0.165498		0.000144584	0.000263828	0.000187117	0.00019851	0.19851		-0.000450115	-0.000474209	-0.000354154	-0.000426159	-0.426159
0.00124454	0.00118523	0.00105766	0.00116248	1.16248		0.00101922	0.0012023	0.00108096	0.00110083	1.10083		0.00107395	0.00112857	0.00114423	0.00111558	1.11558		7.6638e-05	-3.36805e-05	0.000406885	0.000149947	0.149947		0.000134789	0.000257915	0.000178999	0.000190567	0.190567		-0.000459265	-0.000473909	-0.0003697	-0.000434291	-0.434291
0.00127288	0.0012021	0.00109224	0.00118908	1.18908		0.00102832	0.00121024	0.00108992	0.00110949	1.10949		0.00107415	0.0011337	0.00113795	0.00111526	1.11526		6.72299e-05	-6.276e-05	0.000398402	0.000134291	0.134291		0.000124824	0.000251767	0.000170867	0.000182486	0.182486		-0.000467236	-0.000472652	-0.000384104	-0.000441331	-0.441331
0.00129891	0.00121662	0.00112632	0.00121395	1.21395		0.00103676	0.00121649	0.00109881	0.00111736	1.11736		0.00107324	0.00113865	0.00113217	0.00111469	1.11469		5.75178e-05	-9.19063e-05	0.000390447	0.000118686	0.118686		0.000114598	0.000245268	0.000162781	0.000174215	0.174215		-0.00047384	-0.000470521	-0.0003973	-0.00044722	-0.44722
0.00132246	0.00122887	0.00115961	0.00123698	1.23698		0.00104445	0.00122107	0.00110764	0.00112439	1.12439		0.00107125	0.00114322	0.00112713	0.00111386	1.11386		4.75717e-05	-0.000120829	0.000383112	0.000103285	0.103285		0.000104004	0.000238288	0.000154807	0.0001657	0.1657		-0.000478904	-0.00046759	-0.000409252	-0.000451915	-0.451915
0.00134339	0.001239	0.00119183	0.00125807	1.25807		0.00105128	0.00122397	0.00111641	0.00113055	1.13055		0.00106824	0.00114719	0.00112297	0.0011128	1.1128		3.74612e-05	-0.000149232	0.000376445	8.82244e-05	0.0882244		9.29253e-05	0.0002307	0.000147008	0.000156878	0.156878		-0.000482276	-0.000463911	-0.000419962	-0.000455383	-0.455383
0.0013616	0.00124722	0.00122273	0.00127719	1.27719		0.00105714	0.00122523	0.0011251	0.00113582	1.13582		0.00106435	0.00115038	0.00111979	0.00111151	1.11151		2.72374e-05	-0.000176813	0.000370451	7.36253e-05	0.0736253		8.12403e-05	0.000222362	0.000139425	0.000147676	0.147676		-0.00048383	-0.000459522	-0.000429468	-0.000457607	-0.457607
0.00137703	0.00125379	0.0012521	0.00129431	1.29431		0.00106197	0.00122488	0.00113367	0.00114017	1.14017		0.00105978	0.00115259	0.0011176	0.00110999	1.10999		1.69296e-05	-0.000203255	0.000365111	5.95951e-05	0.0595951		6.88475e-05	0.00021314	0.000132083	0.000138023	0.138023		-0.000483479	-0.000454456	-0.000437837	-0.000458591	-0.458591
0.00138964	0.00125898	0.00127974	0.00130945	1.30945		0.00106569	0.00122299	0.00114208	0.00114359	1.14359		0.00105475	0.00115367	0.00111636	0.00110826	1.10826		6.55282e-06	-0.000228246	0.000360397	4.62347e-05	0.0462347		5.56781e-05	0.000202917	0.000124989	0.000127861	0.127861		-0.000481191	-0.000448741	-0.000445134	-0.000458356	-0.458356
0.00139941	0.00126305	0.0013055	0.00132265	1.32265		0.0010683	0.00121968	0.00115031	0.00114609	1.14609		0.00104955	0.00115351	0.00111597	0.00110634	1.10634		-3.89093e-06	-0.000251477	0.000356306	3.3646e-05	0.033646		4.17049e-05	0.000191601	0.000118127	0.000117144	0.117144		-0.000477002	-0.00044241	-0.000451413	-0.000456942	-0.456942
0.00140638	0.00126626	0.00132927	0.00133397	1.33397		0.00106981	0.0012151	0.00115831	0.00114774	1.14774		0.00104447	0.00115202	0.00111627	0.00110425	1.10425		-1.44107e-05	-0.000272657	0.000352855	2.19291e-05	0.0219291		2.69517e-05	0.000179115	0.000111454	0.00010584	0.10584		-0.000471026	-0.000435512	-0.000456698	-0.000454412	-0.454412
0.00141065	0.00126886	0.00135099	0.0013435	1.3435		0.00107031	0.00120945	0.00116606	0.00114861	1.14861		0.00103981	0.00114915	0.00111705	0.00110201	1.10201		-2.50221e-05	-0.000291534	0.000350068	1.11706e-05	0.0111706		1.14937e-05	0.000165392	0.000104885	9.39236e-05	0.0939236		-0.000463454	-0.000428131	-0.000461002	-0.000450862	-0.450862
0.00141236	0.00127111	0.00137066	0.00135138	1.35138		0.00106991	0.00120295	0.00117351	0.00114879	1.14879		0.00103584	0.00114489	0.00111808	0.0010996	1.0996		-3.57509e-05	-0.00030792	0.000347965	1.43126e-06	0.00143126		-4.55671e-06	0.000150383	9.83021e-05	8.1376e-05	0.081376		-0.000454537	-0.000420376	-0.000464332	-0.000446415	-0.446415
0.00141173	0.00127323	0.00138834	0.00135777	1.35777		0.00106876	0.00119585	0.00118067	0.00114842	1.14842		0.00103278	0.00113924	0.0011191	0.00109704	1.09704		-4.6625e-05	-0.000321697	0.000346558	-7.2546e-06	-0.0072546		-2.10607e-05	0.000134062	9.15646e-05	6.81886e-05	0.0681886		-0.000444572	-0.000412374	-0.000466692	-0.000441212	-0.441212
0.001409	0.00127545	0.00140414	0.00136286	1.36286		0.00106703	0.00118844	0.00118754	0.00114767	1.14767		0.0010308	0.00113226	0.00111993	0.00109433	1.09433		-5.76623e-05	-0.000332817	0.000345839	-1.48801e-05	-0.0148801		-3.78523e-05	0.000116433	8.45235e-05	5.43682e-05	0.0543682		-0.000433865	-0.000404244	-0.000468091	-0.0004354	-0.4354
0.00140447	0.00127794	0.00141822	0.00136688	1.36688		0.00106496	0.00118105	0.00119415	0.00114672	1.14672		0.00103005	0.00112404	0.00112036	0.00109148	1.09148		-6.88757e-05	-0.000341311	0.00034577	-2.14723e-05	-0.0214723		-5.47385e-05	9.7537e-05	7.70348e-05	3.99444e-05	0.0399444		-0.000422724	-0.00039608	-0.000468559	-0.000429121	-0.429121
0.00139843	0.00128085	0.00143079	0.00137002	1.37002		0.0010628	0.00117399	0.00120056	0.00114579	1.14579		0.0010306	0.00111475	0.00112025	0.00108853	1.08853		-8.02874e-05	-0.000347292	0.0003463	-2.70932e-05	-0.0270932		-7.15097e-05	7.7466e-05	6.89749e-05	2.4977e-05	0.024977		-0.000411433	-0.000387949	-0.000468163	-0.000422515	-0.422515
0.00139123	0.00128431	0.00144208	0.00137254	1.37254		0.00106084	0.0011676	0.00120682	0.00114508	1.14508		0.00103251	0.00110462	0.00111947	0.00108553	1.08553		-9.19249e-05	-0.000350928	0.000347373	-3.18266e-05	-0.0318266		-8.79492e-05	5.63666e-05	6.02455e-05	9.55432e-06	0.00955432		-0.000400244	-0.000379898	-0.000467	-0.000415714	-0.415714
0.00138324	0.00128845	0.00145236	0.00137468	1.37468		0.00105937	0.00116215	0.00121296	0.00114483	1.14483		0.00103581	0.00109395	0.00111797	0.00108257	1.08257		-0.0001038	-0.000352427	0.000348948	-3.57597e-05	-0.0357597		-0.000103845	3.44267e-05	5.07776e-05	-6.21348e-06	-0.00621348		-0.000389384	-0.000371975	-0.000465176	-0.000408845	-0.408845
0.00137487	0.00129338	0.00146193	0.00137673	1.37673		0.00105869	0.00115794	0.00121902	0.00114522	1.14522		0.0010405	0.00108303	0.00111575	0.00107976	1.07976		-0.000115899	-0.000352013	0.000351001	-3.89699e-05	-0.0389699		-0.000118999	1.18546e-05	4.05313e-05	-2.22042e-05	-0.0222042		-0.000379055	-0.000364219	-0.000462779	-0.000402018	-0.402018
0.00136655	0.00129915	0.00147111	0.00137894	1.37894		0.00105909	0.00115519	0.001225	0.00114642	1.14642		0.0010466	0.00107224	0.00111288	0.00107724	1.07724		-0.000128191	-0.000349913	0.000353534	-4.15233e-05	-0.0415233		-0.000133227	-1.11432e-05	2.94978e-05	-3.82909e-05	-0.0382909		-0.000369426	-0.000356659	-0.000459874	-0.000395319	-0.395319
0.00135871	0.00130577	0.00148022	0.00138157	1.38157		0.00106083	0.00115408	0.00123088	0.00114859	1.14859		0.00105407	0.00106194	0.0011095	0.00107517	1.07517		-0.000140656	-0.000346348	0.00035657	-4.34781e-05	-0.0434781		-0.000146366	-3.43782e-05	1.77043e-05	-5.43465e-05	-0.0543465		-0.000360621	-0.000349302	-0.000456504	-0.000388809	-0.388809
0.00135172	0.00131317	0.00148957	0.00138482	1.38482		0.00106415	0.00115475	0.00123661	0.00115184	1.15184		0.00106286	0.00105248	0.00110579	0.00107371	1.07371		-0.000153279	-0.000341537	0.000360147	-4.48895e-05	-0.0448895		-0.000158271	-5.76806e-05	5.20546e-06	-7.02486e-05	-0.0702486		-0.000352715	-0.000342126	-0.000452701	-0.000382514	-0.382514
0.00134594	0.00132126	0.00149943	0.00138888	1.38888		0.00106926	0.00115731	0.00124213	0.00115623	1.15623		0.00107288	0.0010442	0.00110193	0.001073	1.073		-0.000166054	-0.000335686	0.000364307	-4.5811e-05	-0.045811		-0.000168825	-8.08873e-05	-7.92717e-06	-8.58799e-05	-0.0858799		-0.00034573	-0.000335077	-0.000448472	-0.000376427	-0.376427
0.00134164	0.00132993	0.00151003	0.00139387	1.39387		0.00107636	0.00116182	0.00124734	0.00116184	1.16184		0.00108397	0.00103742	0.00109815	0.00107318	1.07318		-0.000178971	-0.000328981	0.000369078	-4.62911e-05	-0.0462911		-0.000177944	-0.000103836	-2.16051e-05	-0.000101128	-0.101128		-0.000339636	-0.000328075	-0.000443802	-0.000370504	-0.370504
0.00133907	0.00133902	0.00152152	0.00139987	1.39987		0.00108559	0.00116829	0.00125217	0.00116868	1.16868		0.00109594	0.00103239	0.00109465	0.00107433	1.07433		-0.000191989	-0.000321587	0.000374463	-4.63711e-05	-0.0463711		-0.000185575	-0.000126367	-3.5707e-05	-0.000115883	-0.115883		-0.000334362	-0.000321025	-0.000438657	-0.000364681	-0.364681
0.00133834	0.00134839	0.00153401	0.00140692	1.40692		0.00109705	0.00117667	0.0012565	0.00117674	1.17674		0.00110852	0.00102935	0.00109165	0.00107651	1.07651		-0.000205032	-0.000313654	0.000380426	-4.60868e-05	-0.0460868		-0.000191708	-0.000148319	-5.00802e-05	-0.000130036	-0.130036		-0.000329796	-0.000313824	-0.000432991	-0.00035887	-0.35887
0.00133953	0.0013579	0.00154752	0.00141498	1.41498		0.00111076	0.00118688	0.00126028	0.00118597	1.18597		0.00112145	0.00102846	0.00108936	0.00107976	1.07976		-0.000217992	-0.000305323	0.000386907	-4.54693e-05	-0.0454693		-0.000196396	-0.000169516	-6.45652e-05	-0.000143492	-0.143492		-0.000325795	-0.000306367	-0.000426738	-0.000352967	-0.352967
0.00134264	0.00136738	0.00156201	0.00142401	1.42401		0.00112662	0.00119871	0.00126341	0.00119625	1.19625		0.00113445	0.00102982	0.00108794	0.00108407	1.08407		-0.000230746	-0.000296718	0.000393831	-4.45444e-05	-0.0445444		-0.000199781	-0.000189767	-7.90093e-05	-0.000156186	-0.156186		-0.000322179	-0.000298549	-0.000419829	-0.000346852	-0.346852
0.0013476	0.00137672	0.00157741	0.00143391	1.43391		0.00114449	0.00121194	0.00126587	0.00120743	1.20743		0.0011473	0.00103346	0.00108752	0.00108943	1.08943		-0.000243168	-0.000287926	0.000401113	-4.33271e-05	-0.0433271		-0.000202088	-0.000208867	-9.32681e-05	-0.000168074	-0.168074		-0.000318729	-0.000290277	-0.000412196	-0.000340401	-0.340401
0.00135432	0.00138576	0.00159354	0.00144454	1.44454		0.0011641	0.00122626	0.00126764	0.00121934	1.21934		0.00115983	0.00103934	0.00108823	0.0010958	1.0958		-0.000255142	-0.00027899	0.00040867	-4.18206e-05	-0.0418206		-0.000203602	-0.000226612	-0.000107213	-0.000179142	-0.179142		-0.000315196	-0.000281467	-0.000403784	-0.000333482	-0.333482
0.00136261	0.00139441	0.00161017	0.00145573	1.45573		0.00118518	0.00124137	0.00126874	0.00123176	1.23176		0.00117191	0.00104735	0.00109016	0.00110314	1.10314		-0.000266557	-0.000269921	0.00041644	-4.00125e-05	-0.0400125		-0.00020463	-0.00024282	-0.000120744	-0.000189398	-0.189398		-0.000311333	-0.000272053	-0.000394552	-0.000325979	-0.325979
0.00137226	0.00140258	0.00162703	0.00146729	1.46729		0.00120739	0.00125694	0.00126922	0.00124452	1.24452		0.00118347	0.00105735	0.00109335	0.00111139	1.11139		-0.000277313	-0.000260693	0.00042439	-3.7872e-05	-0.037872		-0.000205477	-0.000257348	-0.000133796	-0.000198874	-0.198874		-0.00030692	-0.00026201	-0.000384481	-0.000317804	-0.317804
0.00138301	0.00141019	0.00164376	0.00147899	1.47899		0.00123041	0.00127265	0.00126915	0.0012574	1.2574		0.00119449	0.00106911	0.00109782	0.00112047	1.12047		-0.000287312	-0.000251253	0.000432499	-3.53551e-05	-0.0353551		-0.000206424	-0.000270097	-0.000146346	-0.000207622	-0.207622		-0.000301787	-0.000251365	-0.000373587	-0.000308913	-0.308913
0.00139458	0.00141719	0.00165999	0.00149058	1.49058		0.00125384	0.00128821	0.00126861	0.00127022	1.27022		0.00120493	0.00108232	0.00110351	0.00113025	1.13025		-0.000296476	-0.000241515	0.000440752	-3.24131e-05	-0.0324131		-0.000207727	-0.000281009	-0.000158425	-0.00021572	-0.21572		-0.000295814	-0.000240196	-0.00036193	-0.000299313	-0.299313
0.00140665	0.00142351	0.00167529	0.00150182	1.50182		0.00127731	0.00130334	0.00126772	0.00128279	1.28279		0.0012148	0.00109661	0.00111037	0.00114059	1.14059		-0.00030474	-0.000231374	0.00044913	-2.89947e-05	-0.0289947		-0.000209609	-0.000290074	-0.000170116	-0.000223266	-0.223266		-0.000288928	-0.000228626	-0.000349624	-0.000289059	-0.289059
0.00141889	0.00142912	0.00168924	0.00151242	1.51242		0.00130039	0.00131782	0.00126663	0.00129495	1.29495		0.00122409	0.00111161	0.00111831	0.00115133	1.15133		-0.000312048	-0.000220714	0.000457624	-2.50459e-05	-0.0250459		-0.000212244	-0.000297337	-0.000181538	-0.000230373	-0.230373		-0.000281091	-0.000216804	-0.000336828	-0.000278241	-0.278241
0.00143095	0.00143398	0.00170146	0.00152213	1.52213		0.00132267	0.00133145	0.00126551	0.00130655	1.30655		0.00123281	0.00112692	0.00112724	0.00116232	1.16232		-0.000318352	-0.000209429	0.000466229	-2.0517e-05	-0.020517		-0.000215746	-0.000302885	-0.000192827	-0.000237152	-0.237152		-0.00027231	-0.000204882	-0.00032374	-0.000266977	-0.266977
0.00144246	0.00143813	0.00171158	0.00153072	1.53072		0.00134375	0.00134412	0.00126452	0.00131746	1.31746		0.00124102	0.00114218	0.00113708	0.00117342	1.17342		-0.000323634	-0.000197439	0.000474953	-1.53731e-05	-0.0153731		-0.000220168	-0.000306821	-0.000204112	-0.0002437	-0.2437		-0.000262628	-0.000193014	-0.00031057	-0.000255404	-0.255404
0.00145309	0.00144166	0.00171925	0.001538	1.538		0.00136324	0.00135575	0.00126381	0.0013276	1.3276		0.00124879	0.00115707	0.00114772	0.00118453	1.18453		-0.000327904	-0.000184702	0.000483826	-9.59346e-06	-0.00959346		-0.000225526	-0.000309258	-0.0002155	-0.000250095	-0.250095		-0.000252121	-0.000181351	-0.000297517	-0.000243663	-0.243663
0.00146252	0.00144473	0.00172423	0.00154383	1.54383		0.00138082	0.00136631	0.00126351	0.00133688	1.33688		0.00125629	0.00117131	0.0011591	0.00119556	1.19556		-0.000331186	-0.000171221	0.000492911	-3.16539e-06	-0.00316539		-0.000231793	-0.000310323	-0.000227056	-0.000256391	-0.256391		-0.00024089	-0.000170037	-0.000284737	-0.000231888	-0.231888
0.00147051	0.00144754	0.00172633	0.00154813	1.54813		0.00139624	0.00137579	0.00126375	0.00134526	1.34526		0.00126371	0.00118466	0.00117112	0.0012065	1.2065		-0.000333504	-0.000157041	0.000502306	3.92034e-06	0.00392034		-0.000238912	-0.000310157	-0.000238798	-0.000262622	-0.262622		-0.000229047	-0.000159201	-0.00027233	-0.000220193	-0.220193
0.00147688	0.00145033	0.00172549	0.0015509	1.5509		0.00140931	0.00138423	0.00126459	0.00135271	1.35271		0.00127128	0.00119696	0.00118371	0.00121731	1.21731		-0.000334898	-0.000142243	0.000512137	1.16653e-05	0.0116653		-0.000246798	-0.000308908	-0.000250701	-0.000268802	-0.268802		-0.000216716	-0.000148933	-0.000260336	-0.000208662	-0.208662
0.0014815	0.00145332	0.00172175	0.00155219	1.55219		0.00141995	0.00139166	0.00126607	0.00135923	1.35923		0.00127923	0.00120806	0.0011968	0.00122803	1.22803		-0.000335451	-0.000126926	0.000522569	2.00639e-05	0.0200639		-0.000255345	-0.000306724	-0.000262711	-0.000274926	-0.274926		-0.000204031	-0.000139285	-0.000248753	-0.000197356	-0.197356
0.00148431	0.00145674	0.00171525	0.0015521	1.5521		0.00142817	0.00139814	0.00126819	0.00136483	1.36483		0.00128782	0.00121789	0.00121029	0.00123867	1.23867		-0.000335277	-0.000111202	0.00053379	2.91035e-05	0.0291035		-0.000264406	-0.000303761	-0.000274762	-0.000280976	-0.280976		-0.000191131	-0.00013026	-0.000237564	-0.000186318	-0.186318
0.00148533	0.00146075	0.00170621	0.00155076	1.55076		0.00143409	0.00140381	0.00127088	0.00136959	1.36959		0.00129726	0.00122644	0.00122405	0.00124925	1.24925		-0.000334508	-9.51886e-05	0.000545996	3.87664e-05	0.0387664		-0.000273803	-0.00030019	-0.000286776	-0.000286923	-0.286923		-0.00017816	-0.000121819	-0.000226722	-0.000175567	-0.175567
0.00148463	0.00146551	0.00169494	0.00154836	1.54836		0.00143792	0.00140882	0.00127408	0.00137361	1.37361		0.00130771	0.00123375	0.00123795	0.0012598	1.2598		-0.000333267	-7.90042e-05	0.000559382	4.90367e-05	0.0490367		-0.000283329	-0.000296183	-0.000298655	-0.000292723	-0.292723		-0.000165247	-0.000113892	-0.000216144	-0.000165094	-0.165094
0.00148233	0.00147115	0.00168177	0.00154509	1.54509		0.00143991	0.0014134	0.00127768	0.001377	1.377		0.00131926	0.00123994	0.0012518	0.00127033	1.27033		-0.000331647	-6.27708e-05	0.000574129	5.99035e-05	0.0599035		-0.00029276	-0.000291901	-0.000310272	-0.000298311	-0.298311		-0.000152505	-0.000106378	-0.000205716	-0.000154866	-0.154866
0.00147858	0.00147775	0.0016671	0.00154114	1.54114		0.00144036	0.00141777	0.00128158	0.0013799	1.3799		0.00133194	0.00124512	0.00126544	0.00128083	1.28083		-0.000329706	-4.66108e-05	0.000590383	7.13555e-05	0.0713555		-0.000301854	-0.000287476	-0.000321467	-0.000303599	-0.303599		-0.000140021	-9.91653e-05	-0.000195311	-0.000144832	-0.144832
0.00147352	0.00148539	0.00165132	0.00153674	1.53674		0.00143962	0.00142214	0.00128571	0.00138249	1.38249		0.00134572	0.00124944	0.00127866	0.00129127	1.29127		-0.000327456	-3.06418e-05	0.000608238	8.33802e-05	0.0833802		-0.000310374	-0.000282998	-0.000332074	-0.000308482	-0.308482		-0.000127866	-9.21447e-05	-0.000184789	-0.000134933	-0.134933
0.00146734	0.00149408	0.0016349	0.00153211	1.53211		0.001438	0.00142669	0.00129001	0.0013849	1.3849		0.00136054	0.00125306	0.00129125	0.00130162	1.30162		-0.00032487	-1.49751e-05	0.000627731	9.59623e-05	0.0959623		-0.00031811	-0.000278493	-0.000341918	-0.00031284	-0.31284		-0.000116109	-8.52041e-05	-0.000173988	-0.0001251	-0.1251
0.00146024	0.00150384	0.00161829	0.00152746	1.52746		0.00143585	0.00143157	0.00129441	0.00138728	1.38728		0.00137629	0.00125616	0.001303	0.00131182	1.31182		-0.000321883	2.86214e-07	0.000648849	0.000109084	0.109084		-0.000324896	-0.000273919	-0.000350834	-0.00031655	-0.31655		-0.000104799	-7.82101e-05	-0.000162739	-0.000115249	-0.115249
0.00145246	0.00151466	0.001602	0.00152304	1.52304		0.00143345	0.00143688	0.00129889	0.00138974	1.38974		0.00139289	0.00125892	0.00131373	0.00132184	1.32184		-0.00031841	1.50532e-05	0.000671524	0.000122723	0.122723		-0.000330615	-0.000269173	-0.000358665	-0.000319484	-0.319484		-9.39651e-05	-7.10083e-05	-0.000150876	-0.000105283	-0.105283
0.00144425	0.00152648	0.00158649	0.00151907	1.51907		0.00143109	0.00144267	0.00130341	0.00139239	1.39239		0.00141023	0.00126152	0.00132329	0.00133168	1.33168		-0.000314362	2.92554e-05	0.000695639	0.000136844	0.136844		-0.000335193	-0.000264111	-0.000365268	-0.000321524	-0.321524		-8.36053e-05	-6.34506e-05	-0.000138246	-9.51007e-05	-0.0951007
0.00143584	0.00153928	0.00157226	0.00151579	1.51579		0.00142899	0.00144896	0.00130793	0.00139529	1.39529		0.00142821	0.00126416	0.00133162	0.00134133	1.34133		-0.000309652	4.28405e-05	0.000721047	0.000151412	0.151412		-0.000338595	-0.000258575	-0.000370509	-0.00032256	-0.32256		-7.36863e-05	-5.54176e-05	-0.000124724	-8.46094e-05	-0.0846094
0.00142745	0.00155299	0.00155973	0.00151339	1.51339		0.00142735	0.00145573	0.00131239	0.00139849	1.39849		0.00144676	0.00126703	0.00133869	0.00135083	1.35083		-0.000304198	5.57739e-05	0.000747581	0.000166386	0.166386		-0.000340798	-0.000252413	-0.000374283	-0.000322498	-0.322498		-6.4155e-05	-4.68345e-05	-0.000110226	-7.37385e-05	-0.0737385
0.00141928	0.00156755	0.00154935	0.00151206	1.51206		0.00142633	0.00146296	0.00131674	0.00140201	1.40201		0.00146578	0.0012703	0.00134454	0.0013602	1.3602		-0.000297914	6.80457e-05	0.000775053	0.000181728	0.181728		-0.000341782	-0.000245477	-0.00037653	-0.000321263	-0.321263		-5.49388e-05	-3.76797e-05	-9.47137e-05	-6.24441e-05	-0.0624441
0.00141141	0.00158289	0.00154145	0.00151192	1.51192		0.001426	0.00147063	0.00132092	0.00140585	1.40585		0.00148512	0.00127412	0.0013493	0.00136951	1.36951		-0.000290706	7.9679e-05	0.000803258	0.00019741	0.19741		-0.000341533	-0.000237616	-0.000377243	-0.000318797	-0.318797		-4.59385e-05	-2.79778e-05	-7.82021e-05	-5.07061e-05	-0.0507061
0.00140393	0.0015989	0.00153636	0.00151306	1.51306		0.00142643	0.0014787	0.00132491	0.00141001	1.41001		0.00150464	0.00127867	0.0013531	0.0013788	1.3788		-0.000282469	9.07231e-05	0.000831984	0.000213413	0.213413		-0.000340029	-0.000228698	-0.000376465	-0.000315064	-0.315064		-3.70273e-05	-1.77933e-05	-6.07674e-05	-3.85294e-05	-0.0385294
0.00139686	0.00161553	0.00153428	0.00151556	1.51556		0.0014276	0.0014871	0.0013287	0.00141447	1.41447		0.00152412	0.00128407	0.00135611	0.0013881	1.3881		-0.000273106	0.000101238	0.000861029	0.00022972	0.22972		-0.000337231	-0.000218616	-0.000374274	-0.00031004	-0.31004		-2.80637e-05	-7.22486e-06	-4.25432e-05	-2.59439e-05	-0.0259439
0.00139018	0.00163272	0.00153538	0.00151942	1.51942		0.00142945	0.00149578	0.00133232	0.00141918	1.41918		0.00154334	0.00129044	0.00135852	0.00139743	1.39743		-0.000262534	0.000111281	0.000890208	0.000246318	0.246318		-0.000333091	-0.000207289	-0.000370763	-0.000303715	-0.303715		-1.89112e-05	3.60568e-06	-2.36984e-05	-1.30013e-05	-0.0130013
0.00138386	0.00165043	0.00153971	0.00152467	1.52467		0.00143186	0.00150465	0.00133582	0.00142411	1.42411		0.00156208	0.00129784	0.00136048	0.0014068	1.4068		-0.000250688	0.000120898	0.000919373	0.000263194	0.263194		-0.000327575	-0.000194674	-0.000366021	-0.00029609	-0.29609		-9.44491e-06	1.4569e-05	-4.42317e-06	2.33631e-07	0.000233631
0.00137297	0.00167329	0.00155791	0.00153472	1.53472		0.001432	0.00151093	0.00134243	0.00142846	1.42846		0.00157543	0.00130541	0.00136454	0.00141513	1.41513		-0.000237514	0.000130118	0.00094842	0.000280342	0.280342		-0.000320675	-0.000180766	-0.000360123	-0.000287188	-0.287188		4.556e-07	2.55444e-05	1.50787e-05	1.36929e-05	0.0136929
0.00136086	0.00169806	0.00158321	0.00154738	1.54738		0.00143073	0.00151548	0.00134939	0.00143187	1.43187		0.00158581	0.00131292	0.00136879	0.00142251	1.42251		-0.000222966	0.00013896	0.000977283	0.000297759	0.297759		-0.000312411	-0.000165603	-0.000353125	-0.000277047	-0.277047		1.65661e-05	3.56383e-05	3.61706e-05	2.94583e-05	0.0294583
0.00134948	0.00172284	0.00161077	0.00156103	1.56103		0.00142878	0.00151921	0.00135569	0.00143456	1.43456		0.00159505	0.00132053	0.0013725	0.00142936	1.42936		-0.000207014	0.000147433	0.00100593	0.00031545	0.31545		-0.000302832	-0.000149265	-0.000345086	-0.000265728	-0.265728		3.5551e-05	4.61038e-05	5.74734e-05	4.63761e-05	0.0463761
0.00133873	0.00174754	0.00163945	0.00157524	1.57524		0.00142626	0.00152244	0.00136169	0.00143679	1.43679		0.00160366	0.00132837	0.00137586	0.00143596	1.43596		-0.00018965	0.000155554	0.00103438	0.000333429	0.333429		-0.000292006	-0.000131856	-0.000336065	-0.000253309	-0.253309		5.53289e-05	5.71192e-05	7.82338e-05	6.35606e-05	0.0635606
0.00132848	0.00177215	0.00166858	0.00158974	1.58974		0.00142326	0.00152537	0.00136763	0.00143875	1.43875		0.00161197	0.00133647	0.00137899	0.00144248	1.44248		-0.000170898	0.000163357	0.00106271	0.000351724	0.351724		-0.000280007	-0.000113494	-0.000326125	-0.000239876	-0.239876		7.55254e-05	6.83619e-05	9.83458e-05	8.07444e-05	0.0807444
0.00131859	0.0017967	0.00169776	0.00160435	1.60435		0.00141983	0.00152814	0.0013737	0.00144056	1.44056		0.00162018	0.00134481	0.00138199	0.00144899	1.44899		-0.000150817	0.000170908	0.00109105	0.000370379	0.370379		-0.000266907	-9.43321e-05	-0.000315311	-0.000225517	-0.225517		9.59234e-05	7.96286e-05	0.000117812	9.77879e-05	0.0977879
0.00130893	0.00182123	0.0017268	0.00161899	1.61899		0.00141602	0.00153079	0.00138	0.00144227	1.44227		0.00162839	0.00135334	0.00138492	0.00145555	1.45555		-0.000129489	0.000178295	0.00111956	0.000389456	0.389456		-0.000252774	-7.45512e-05	-0.000303644	-0.000210323	-0.210323		0.000116417	9.08036e-05	0.000136691	0.000114637	0.114637
0.00129939	0.00184578	0.00175559	0.00163359	1.63359		0.00141184	0.00153336	0.0013866	0.00144393	1.44393		0.00163664	0.001362	0.00138783	0.00146216	1.46216		-0.000107027	0.00018563	0.00114846	0.000409021	0.409021		-0.000237669	-5.43575e-05	-0.000291129	-0.000194385	-0.194385		0.000136963	0.000101826	0.000155068	0.000131286	0.131286
0.00128989	0.00187038	0.00178412	0.00164813	1.64813		0.00140734	0.00153586	0.00139353	0.00144558	1.44558		0.00164496	0.00137073	0.00139073	0.00146881	1.46881		-8.35839e-05	0.000193036	0.00117796	0.000429138	0.429138		-0.000221659	-3.39672e-05	-0.00027776	-0.000177795	-0.177795		0.000157553	0.000112667	0.000173031	0.00014775	0.14775
0.00128034	0.00189506	0.00181238	0.00166259	1.66259		0.00140252	0.0015383	0.00140081	0.00144721	1.44721		0.00165334	0.00137946	0.00139364	0.00147548	1.47548		-5.93384e-05	0.000200645	0.00120827	0.000449859	0.449859		-0.000204809	-1.3601e-05	-0.000263531	-0.000160647	-0.160647		0.000178195	0.000123316	0.000190663	0.000164058	0.164058
0.00127068	0.00191984	0.0018404	0.00167697	1.67697		0.00139741	0.00154066	0.00140843	0.00144883	1.44883		0.00166179	0.00138815	0.00139659	0.00148218	1.48218		-3.4495e-05	0.000208597	0.00123955	0.000471216	0.471216		-0.000187182	6.51589e-06	-0.000248445	-0.000143037	-0.143037		0.000198903	0.000133776	0.000208041	0.00018024	0.18024
0.00126089	0.00194475	0.00186821	0.00169128	1.69128		0.00139203	0.00154294	0.00141638	0.00145045	1.45045		0.00167029	0.00139674	0.00139958	0.00148887	1.48887		-9.27605e-06	0.000217031	0.0012719	0.000493219	0.493219		-0.000168846	2.61685e-05	-0.00023252	-0.000125066	-0.125066		0.000219696	0.000144054	0.000225236	0.000196329	0.196329
0.0012509	0.00196979	0.00189587	0.00170552	1.70552		0.00138641	0.00154513	0.00142465	0.00145206	1.45206		0.00167882	0.00140521	0.00140263	0.00149555	1.49555		1.60987e-05	0.000226091	0.00130535	0.000515847	0.515847		-0.000149864	4.51741e-05	-0.00021577	-0.00010682	-0.10682		0.000240593	0.000154165	0.000242313	0.000212357	0.212357
0.00124069	0.00199499	0.00192341	0.0017197	1.7197		0.00138055	0.00154722	0.00143321	0.00145366	1.45366		0.00168737	0.00141351	0.00140574	0.00150221	1.50221		4.14189e-05	0.000235917	0.00133984	0.000539058	0.539058		-0.000130302	6.3396e-05	-0.000198195	-8.83672e-05	-0.0883672		0.000261616	0.000164127	0.000259331	0.000228358	0.228358
0.00123024	0.00202034	0.0019509	0.00173383	1.73383		0.0013745	0.00154922	0.00144204	0.00145525	1.45525		0.00169593	0.00142164	0.00140892	0.00150883	1.50883		6.64863e-05	0.000246643	0.00137523	0.000562788	0.562788		-0.000110245	8.07467e-05	-0.000179776	-6.97582e-05	-0.0697582		0.000282782	0.000173961	0.000276344	0.000244362	0.244362
0.00121952	0.00204588	0.00197839	0.00174793	1.74793		0.00136828	0.00155111	0.0014511	0.00145683	1.45683		0.00170448	0.00142956	0.00141218	0.00151541	1.51541		9.11202e-05	0.000258375	0.00141137	0.000586954	0.586954		-8.97923e-05	9.71762e-05	-0.000160478	-5.10313e-05	-0.0510313		0.000304107	0.00018369	0.0002934	0.000260399	0.260399
0.00120853	0.00207158	0.00200593	0.00176201	1.76201		0.0013619	0.00155289	0.00146036	0.00145838	1.45838		0.00171299	0.00143727	0.00141553	0.00152193	1.52193		0.000115165	0.000271195	0.00144804	0.000611467	0.611467		-6.90486e-05	0.000112655	-0.000140269	-3.22208e-05	-0.0322208		0.000325604	0.00019334	0.000310546	0.000276497	0.276497
0.00119726	0.00209747	0.00203358	0.0017761	1.7761		0.00135539	0.00155454	0.00146979	0.00145991	1.45991		0.00172146	0.00144475	0.00141895	0.00152838	1.52838		0.000138493	0.00028515	0.00148506	0.000636233	0.636233		-4.81148e-05	0.000127172	-0.00011912	-1.33543e-05	-0.0133543		0.000347285	0.000202936	0.000327818	0.00029268	0.29268
0.0011857	0.00212354	0.00206139	0.00179021	1.79021		0.00134877	0.00155608	0.00147936	0.0014614	1.4614		0.00172986	0.00145198	0.00142244	0.00153476	1.53476		0.000161001	0.000300246	0.00152222	0.000661156	0.661156		-2.70703e-05	0.000140744	-9.70083e-05	5.55508e-06	0.00555508		0.000369158	0.000212506	0.00034525	0.000308972	0.308972
0.00117387	0.0021498	0.00208941	0.00180436	1.80436		0.00134206	0.00155749	0.00148905	0.00146286	1.46286		0.00173816	0.00145897	0.00142601	0.00154105	1.54105		0.000182612	0.000316439	0.00155937	0.000686139	0.686139		-5.96392e-06	0.000153415	-7.39069e-05	2.45148e-05	0.0245148		0.000391232	0.000222075	0.000362867	0.000325391	0.325391
0.00116175	0.00217622	0.00211771	0.00181856	1.81856		0.00133527	0.00155877	0.00149881	0.00146428	1.46428		0.00174636	0.0014657	0.00142964	0.00154723	1.54723		0.000203278	0.00033364	0.00159635	0.00071109	0.71109		1.51925e-05	0.000165255	-4.97838e-05	4.35545e-05	0.0435545		0.000413511	0.000231666	0.000380688	0.000341955	0.341955
0.00114937	0.00220283	0.00214631	0.00183284	1.83284		0.00132843	0.00155991	0.00150863	0.00146566	1.46566		0.00175443	0.00147219	0.00143331	0.00155331	1.55331		0.000222998	0.000351707	0.00163305	0.00073592	0.73592		3.64128e-05	0.000176346	-2.45958e-05	6.27211e-05	0.0627211		0.000436	0.000241302	0.000398729	0.000358677	0.358677
0.00113672	0.0022296	0.00217528	0.0018472	1.8472		0.00132152	0.00156093	0.00151848	0.00146698	1.46698		0.00176233	0.00147841	0.00143703	0.00155926	1.55926		0.000238578	0.000369593	0.00166923	0.000759133	0.759133		6.08135e-05	0.000184583	5.36569e-06	8.35875e-05	0.0835875		0.000458706	0.000251004	0.000417003	0.000375571	0.375571
0.00112381	0.00225653	0.00220463	0.00186166	1.86166		0.00131457	0.0015618	0.00152834	0.00146824	1.46824		0.00177005	0.00148439	0.00144077	0.00156507	1.56507		0.00025225	0.000386887	0.00170302	0.000780719	0.780719		8.56521e-05	0.000191192	3.86104e-05	0.000105152	0.105152		0.000481633	0.000260789	0.000435519	0.000392647	0.392647
0.00111065	0.00228363	0.00223442	0.00187623	1.87623		0.00130758	0.00156253	0.00153818	0.00146943	1.46943		0.00177758	0.00149011	0.00144452	0.00157073	1.57073		0.000265829	0.000403759	0.00173422	0.000801269	0.801269		0.000109476	0.000197312	7.34746e-05	0.000126754	0.126754		0.000504785	0.000270676	0.000454284	0.000409915	0.409915
0.00109726	0.00231088	0.00226468	0.00189094	1.89094		0.00130054	0.00156311	0.00154799	0.00147055	1.47055		0.00178488	0.00149558	0.00144826	0.00157624	1.57624		0.000279602	0.000420396	0.00176354	0.000821178	0.821178		0.000132608	0.000203222	0.00010947	0.000148433	0.148433		0.000528168	0.000280678	0.000473302	0.000427382	0.427382
0.00108366	0.00233828	0.00229544	0.00190579	1.90579		0.00129346	0.00156353	0.00155774	0.00147158	1.47158		0.00179194	0.0015008	0.00145199	0.00158158	1.58158		0.000293719	0.000436927	0.00179154	0.000840728	0.840728		0.000155307	0.000209094	0.000146248	0.000170216	0.170216		0.000551784	0.000290809	0.000492573	0.000445055	0.445055
0.00106985	0.00236584	0.00232672	0.0019208	1.9208		0.00128633	0.00156377	0.00156741	0.00147251	1.47251		0.00179876	0.00150578	0.00145568	0.00158674	1.58674		0.000308238	0.00045343	0.00181862	0.000860097	0.860097		0.000177764	0.000215021	0.000183572	0.000192119	0.192119		0.000575639	0.000301081	0.000512093	0.000462938	0.462938
0.00105587	0.00239353	0.00235856	0.00193599	1.93599		0.00127915	0.00156384	0.001577	0.00147333	1.47333		0.00180533	0.00151052	0.00145934	0.00159173	1.59173		0.000323164	0.000469951	0.00184505	0.00087939	0.87939		0.000200117	0.000221049	0.000221286	0.00021415	0.21415		0.000599739	0.000311504	0.000531859	0.000481034	0.481034
0.00104172	0.00242136	0.00239097	0.00195135	1.95135		0.00127192	0.00156371	0.00158648	0.00147404	1.47404		0.00181164	0.00151501	0.00146294	0.00159653	1.59653		0.000338474	0.000486515	0.00187101	0.000898667	0.898667		0.00022246	0.000227191	0.000259282	0.000236311	0.236311		0.000624087	0.000322088	0.000551865	0.000499347	0.499347
0.00102743	0.00244932	0.00242396	0.0019669	1.9669		0.00126463	0.0015634	0.00159585	0.00147463	1.47463		0.00181768	0.00151928	0.00146648	0.00160115	1.60115		0.000354127	0.000503139	0.00189662	0.000917961	0.917961		0.000244863	0.000233448	0.000297483	0.000258598	0.258598		0.000648688	0.000332839	0.000572102	0.000517876	0.517876
0.00101301	0.00247741	0.00245755	0.00198265	1.98265		0.00125729	0.00156289	0.00160509	0.00147509	1.47509		0.00182346	0.00152332	0.00146996	0.00160558	1.60558		0.000370079	0.000519828	0.00192196	0.000937288	0.937288		0.000267377	0.00023981	0.000335828	0.000281005	0.281005		0.000673542	0.000343762	0.000592564	0.000536623	0.536623
0.000998474	0.00250561	0.00249173	0.0019986	1.9986		0.00124989	0.00156219	0.0016142	0.00147543	1.47543		0.00182897	0.00152714	0.00147337	0.00160983	1.60983		0.000386283	0.000536586	0.00194709	0.000956654	0.956654		0.00029004	0.000246262	0.000374271	0.000303524	0.303524		0.00069865	0.000354859	0.000613242	0.000555584	0.555584
0.000983845	0.00253392	0.00252651	0.00201476	2.01476		0.00124244	0.00156129	0.00162317	0.00147563	1.47563		0.00183422	0.00153075	0.00147671	0.00161389	1.61389		0.000402692	0.00055341	0.00197207	0.000976059	0.976059		0.000312877	0.000252791	0.000412773	0.000326147	0.326147		0.000724009	0.000366134	0.000634127	0.000574757	0.574757
0.000969133	0.00256234	0.00256187	0.00203111	2.03111		0.00123493	0.00156019	0.00163199	0.0014757	1.4757		0.00183921	0.00153415	0.00147996	0.00161777	1.61777		0.000419261	0.000570299	0.00199694	0.0009955	0.9955		0.000335907	0.000259381	0.000451307	0.000348865	0.348865		0.000749615	0.000377586	0.000655209	0.000594137	0.594137
0.000954348	0.00259085	0.00259782	0.00204767	2.04767		0.00122736	0.0015589	0.00164066	0.00147564	1.47564		0.00184393	0.00153735	0.00148314	0.00162147	1.62147		0.000435947	0.000587245	0.00202173	0.00101497	1.01497		0.00035914	0.000266013	0.000489847	0.000371667	0.371667		0.000775462	0.000389214	0.00067648	0.000613719	0.613719
0.000939502	0.00261945	0.00263434	0.00206443	2.06443		0.00121974	0.00155742	0.00164917	0.00147544	1.47544		0.0018484	0.00154036	0.00148623	0.001625	1.625		0.000452707	0.00060424	0.00204646	0.00103447	1.03447		0.00038258	0.000272669	0.000528375	0.000394541	0.394541		0.000801545	0.000401017	0.000697928	0.000633497	0.633497
0.000924605	0.00264813	0.00267141	0.00208138	2.08138		0.00121207	0.00155575	0.00165754	0.00147512	1.47512		0.00185262	0.00154318	0.00148925	0.00162835	1.62835		0.0004695	0.000621274	0.00207117	0.00105398	1.05398		0.000406224	0.000279331	0.000566878	0.000417478	0.417478		0.000827855	0.000412991	0.000719546	0.000653464	0.653464
																		0.000486288	0.000638332	0.00209586	0.00107349	1.07349		0.000430067	0.000285983	0.000605347	0.000440466	0.440466		0.000854386	0.000425133	0.000741323	0.000673614	0.673614
																		0.000503035	0.0006554	0.00212057	0.001093	1.093		0.000454096	0.000292608	0.000643778	0.000463494	0.463494
																		0.000519708	0.000672466	0.00214528	0.00111249	1.11249		0.0004783	0.000299188	0.000682171	0.000486553	0.486553
																		0.000536279	0.000689514	0.00217002	0.00113194	1.13194		0.000502663	0.000305709	0.000720532	0.000509635	0.509635
																		0.00055272	0.000706536	0.00219478	0.00115134	1.15134		0.000527168	0.000312156	0.000758869	0.000532731	0.532731
																		0.000569005	0.000723522	0.00221955	0.00117069	1.17069		0.000551796	0.000318512	0.000797195	0.000555834	0.555834
																		0.000585115	0.000740464	0.00224432	0.00118997	1.18997		0.000576527	0.000324763	0.000835528	0.000578939	0.578939
																		0.000601032	0.000757354	0.00226909	0.00120916	1.20916		0.00060134	0.000330895	0.000873884	0.000602039	0.602039
																		0.000616741	0.000774186	0.00229382	0.00122825	1.22825		0.000626212	0.000336895	0.000912283	0.00062513	0.62513
																		0.000632234	0.000790952	0.0023185	0.00124723	1.24723		0.000651123	0.000342755	0.000950745	0.000648208	0.648208
																		0.000647503	0.000807648	0.0023431	0.00126608	1.26608		0.000676053	0.000348463	0.000989285	0.000671267	0.671267
																		0.000662546	0.000824271	0.00236759	0.0012848	1.2848		0.000700982	0.000354013	0.00102792	0.000694306	0.694306
																		0.000677363	0.000840817	0.00239193	0.00130337	1.30337		0.000725894	0.000359399	0.00106667	0.000717323	0.717323
																		0.000691957	0.000857286	0.00241609	0.00132178	1.32178		0.000750775	0.00036462	0.00110555	0.000740316	0.740316
																		0.00070633	0.000873677	0.00244005	0.00134002	1.34002		0.000775609	0.000369674	0.00114457	0.000763286	0.763286
																		0.000720485	0.000889987	0.00246377	0.00135808	1.35808		0.000800385	0.000374561	0.00118375	0.000786231	0.786231
																		0.000734428	0.000906217	0.00248724	0.00137596	1.37596		0.000825091	0.000379281	0.00122308	0.000809149	0.809149
																		0.000748161	0.000922366	0.00251042	0.00139365	1.39365		0.000849716	0.000383835	0.00126257	0.00083204	0.83204
																		0.00076169	0.000938433	0.00253332	0.00141115	1.41115		0.000874252	0.000388225	0.00130223	0.000854902	0.854902
																		0.000775019	0.000954419	0.00255591	0.00142845	1.42845		0.000898691	0.000392453	0.00134206	0.000877734	0.877734
																		0.000788154	0.000970323	0.00257819	0.00144555	1.44555		0.000923028	0.000396522	0.00138205	0.000900535	0.900535
																		0.000801101	0.000986147	0.00260014	0.00146246	1.46246		0.000947257	0.000400436	0.00142222	0.000923303	0.923303
																		0.000813865	0.00100189	0.00262179	0.00147918	1.47918		0.000971375	0.0004042	0.00146254	0.000946039	0.946039

## Sheet: Supplemenentary Fig 4 
Panel a
-Aso/CHAPS +AOX -PierA	-Aso/CHAPS +AOX +PierA
7.66261	0.996648
8.02537	0.834995
7.39022	0.817175
Panel b
-Aso/CHAPS -AOX -PierA	-Aso/CHAPS -AOX +PierA	+Aso/CHAPS -AOX -PierA	+Aso/CHAPS -AOX +PierA	-Aso/CHAPS +AOX -PierA	-Aso/CHAPS +AOX +PierA	+Aso/CHAPS +AOX -PierA	+Aso/CHAPS +AOX +PierA
9.47579	2.17553	15.6709	1.59667	17.6087	1.07175	17.8022	1.57113
9.32729	1.99287	15.5515	1.11375	17.7831	1.3505	18.3175	2.63736
9.77725	2.0196	15.147	1.46481	17.5858	1.20922	18.1734	1.07514
Panel c
-Aso/CHAPS +AOX -PierA	-Aso/CHAPS +AOX +PierA	-Aso/CHAPS -AOX -PierA	-Aso/CHAPS -AOX +PierA
9.76155	0.782808	0.901184	0.766261
8.89983	0.728075	1.03483	0.442955
8.94183	0.879545	1.06538	0.684798
Panel d
-Aso/CHAPS -AOX -PierA	-Aso/CHAPS -AOX +PierA	+Aso/CHAPS -AOX -PierA	+Aso/CHAPS -AOX +PierA	-Aso/CHAPS +AOX -PierA	-Aso/CHAPS +AOX +PierA	+Aso/CHAPS +AOX -PierA	+Aso/CHAPS +AOX +PierA
8.66435	2.0073	21.4272	1.91565	18.7225	1.35559	22.3254	2.00602
8.67835	2.17659	23.6331	2.0353	18.2859	1.26904	22.5326	2.18041
8.79291	1.77436	23.6956	1.86092	18.5443	1.45488	22.1159	2.3166
